# Supplementary material for: Role of the Mycoplasma bovis deoC gene in nucleoside catabolism and host cell survival
Source: Appl Environ Microbiol. 2026 May 12;92(6):e00156-26. doi: 10.1128/aem.00156-26 (PMC13274396; doi:10.1128/aem.00156-26)
Supplement: Table S1 — Raw data matrix generated by GC-MS in steady-state metabolomic analysis. [file aem.00156-26-s0002.xlsx]

## Sheet: 0300 vs PG45_No HMDB
Table S1. Raw data matrix generated by GC-MS in steady- state metabolomic analysis.
Sample Name	Group	Dimethylglycine	L-Lactic acid	Glycolic acid	Caproic acid	L-Alanine	Oxalic acid	Acetoacetic acid	Hydroxypropionic acid	Pyruvic acid	3-Hydroxybutyric acid	(S)-3-Hydroxyisobutyric acid	D-Alpha-aminobutyric acid	3-Hydroxyisovaleric acid	L-Valine	Urea	Caprylic acid	Glycerol	N-Acetyl-L-alanine	L-Leucine	Phosphoric acid	L-Isoleucine	Nicotinic acid	Maleic acid	L-Proline	Phenylacetic acid	Succinic acid	Glycine	Methylsuccinic acid	Glyceric acid	Fumaric acid	Uracil	Pelargonic acid	L-Serine	L-Threonine	Glutaric acid	Hydroquinone	Thymine	Capric acid	Citramalic acid	Malic acid	Niacinamide	Adipic acid	N-Acetylserine	3-aminoglutaric acid	L-Methionine	4-Hydroxyproline	Pyroglutamic acid	Cytosine
PG45_001	PG45	74927	3031524	492277	798602	7602135	267127	875175	551842	20890	469413	96407	4235	54684	2463249	1153141	225493	1216460	1736910	8500179	45053595	19231013	18586	19368	24445732	1477	393372	4303847	20222	92322	35700	6555033	478826	14004508	5542263	55554	12135	2658533	111512	14015	5938	2082544	47812	19550	6101792	189928	1915163	8978996	34243
PG45_002	PG45	74809	3410403	702233	1096732	7107443	507575	1344754	611961	24453	312572	69894	3689	108406	2710349	960878	223647	915317	1866109	9074164	49639491	20526669	22021	29468	25300243	2292	841563	12744910	29196	105832	67009	6179378	669395	14458367	6667659	86140	13727	2806732	89488	25510	18082	2423163	36193	26412	6762883	275602	2299098	8730236	66975
PG45_003	PG45	44943	5715564	421416	851193	7954955	313128	1154002	380136	13873	199244	46300	3243	40276	2576637	3172471	176398	1048434	1721741	8618066	48060912	19754831	16343	11608	24583408	1904	443093	6193028	16042	64542	47552	4481231	442259	15219134	5668403	46335	13685	1970128	65142	16288	2078	2199136	19364	21315	6230997	211442	1940051	9401360	66345
PG45_005	PG45	61230	2433774	322194	866470	6074399	289408	1029322	307820	12724	377217	78223	3608	47065	2086491	990736	114556	1240538	1577858	7116291	45993153	17457364	20837	6923	23068747	133	328501	4725930	13003	63041	36661	4431663	390966	10210933	4572846	40689	10524	1706079	66269	9533	3390	1804756	16627	14467	4338675	138861	1538892	5858020	34331
PG45_006	PG45	45710	2517177	401229	894628	4300140	308139	1145962	330639	18008	194577	43916	2920	29566	1712948	805691	116250	935183	1307570	5747149	46077998	14928115	17593	13829	21263638	1708	471273	3905668	14498	63595	41426	4204800	395906	8460318	3665461	51920	12602	1737605	47487	10725	3304	1487856	19490	10627	3868024	124347	1232319	4610362	45197
0300_001	0300	61329	3359260	424243	745558	4693921	280667	976088	637160	11873	431324	91659	617	65404	412038	684473	131514	561297	567574	1436898	42215614	3813771	16442	8865	4688352	88	312107	1509620	14958	32451	32597	472048	374248	2593437	870604	44755	1756	53751	66094	8815	2463	404481	18462	8523	1245769	6802	140312	1406211	17404
0300_002	0300	51628	3252524	414168	856031	6465656	276757	1034434	513769	12930	281328	65618	1535	55867	584089	1107736	180837	748913	712760	2199443	41858740	5597289	13221	9617	6970463	1253	339443	2214354	14860	37187	33065	806838	337475	3532781	1195981	49145	6008	62658	54624	10609	2797	584713	13183	11055	1683460	23510	210854	1905129	15201
0300_003	0300	54620	2184790	295091	816215	5610181	351887	1172501	302042	12141	269593	58265	243	47949	624528	424478	190525	828646	821933	1956198	46152547	5680812	16737	3175	6801853	952	229982	2214167	9259	29389	39531	695756	436638	3514262	1140784	34583	3110	80947	93739	5727	2678	917014	11983	8044	1824668	34788	224833	1803847	34025
0300_004	0300	58854	3370178	729750	971631	10307756	485996	1458482	537468	21831	241950	50219	1991	51841	1297787	1234882	226292	549686	1066679	4606969	47037819	11947919	18644	30421	14880188	3122	1155797	8095089	22999	60186	65238	2587767	577938	7515248	2706471	112430	5339	417601	100527	15674	5463	1729264	29614	23485	3456634	90731	596103	4108550	44718
0300_005	0300	59473	2507686	346938	992502	9342154	438757	1456111	277805	20583	225651	52847	3507	44155	1554461	655229	230028	667844	1238449	5167165	48373263	13786932	22046	21864	17593335	1215	422383	8356352	16186	46306	51367	2706752	542181	8106569	3041670	56233	8683	466620	73990	11571	6001	1675529	20444	21289	3940224	113107	686247	4136317	46833
0300_006	0300	62231	3936721	338800	803139	5940661	332412	1085364	410653	13862	283319	57818	1271	58224	1141559	1954524	194944	1239613	1120229	3553214	46333648	10475879	17118	5598	15029499	990	241602	3535920	11336	47052	38536	1833804	458668	7198891	2497106	34125	2924	365037	77996	11735	5163	1567515	16356	11475	3692072	68947	581576	3952513	32199
[truncated: 69 more columns]
