# Supplementary material for: Role of the Mycoplasma bovis deoC gene in nucleoside catabolism and host cell survival
Source: Appl Environ Microbiol. 2026 May 12;92(6):e00156-26. doi: 10.1128/aem.00156-26 (PMC13274396; doi:10.1128/aem.00156-26)
Supplement: Table S2 — Significantly different metabolites in ΔMBOVPG45_0300 compared with M. bovis PG45. [file aem.00156-26-s0003.xlsx]

## Sheet: volcano
Table S2. Significantly different metabolites in ∆MBOVPG45_0300 compared with M. bovis PG45.
Compound	FC	log2(FC)	p.ajusted	-Log10(P)
Sedoheptulose	4.27	2.0942	0.00063038	3.2004
Sedoheptulose-7-phosphate	3.8974	1.9625	0.0011036	2.9572
D-Xylulose	2.5939	1.3751	0.00063038	3.2004
Putrescine	2.024	1.0172	0.015125	1.8203
Caprylic acid	1.9936	0.99541	0.025852	1.5875
Dodecanoic acid	1.9182	0.93978	0.031907	1.4961
Oxalic acid	1.8213	0.86499	0.047957	1.3192
1-hexadecanol	1.651	0.72331	0.045481	1.3422
Ribose-5-phosphate	1.5372	0.62032	0.034664	1.4601
3-aminoglutaric acid	0.74336	-0.42787	0.036268	1.4405
Inositol	0.71469	-0.4846	0.01377	1.8611
L-Sorbose	0.70932	-0.49548	0.0041069	2.3865
L-Isoleucine	0.70021	-0.51413	0.032439	1.4889
L-Proline	0.68224	-0.55164	0.034744	1.4591
L-Serine	0.66687	-0.58451	0.02252	1.6474
Arachidonic acid	0.62697	-0.67352	0.033402	1.4762
L-Leucine	0.61904	-0.69189	0.016196	1.7906
Lathosterol	0.61675	-0.69724	0.0013891	2.8573
L-Valine	0.61036	-0.71228	0.0056141	2.2507
D-Maltose	0.60707	-0.72007	0.0015379	2.8131
Pyroglutamic acid	0.59603	-0.74654	0.01377	1.8611
Trehalose	0.59333	-0.75309	0.0015379	2.8131
Turanose	0.57797	-0.79094	0.0015379	2.8131
Oleamide	0.56748	-0.81736	0.037456	1.4265
D-Arabinose	0.56347	-0.82758	0.02252	1.6474
L-Threonine	0.55522	-0.84887	0.0030653	2.5135
L-Phenylalanine	0.55492	-0.84964	0.0030653	2.5135
L-Tyrosine	0.55317	-0.8542	0.0047399	2.3242
L-Arginine	0.54855	-0.86631	0.02252	1.6474
Adenosine	0.53967	-0.88986	0.015125	1.8203
Cholesterol	0.51495	-0.95751	0.0013877	2.8577
L-Glutamic acid	0.5082	-0.97652	0.0026775	2.5723
Glycerol-3-phosphate	0.50666	-0.9809	0.018564	1.7313
Ornithine	0.4744	-1.0758	0.049915	1.3018
Uracil	0.41711	-1.2615	0.0030653	2.5135
L-Methionine	0.40317	-1.3105	0.02252	1.6474
Phosphoserine	0.33522	-1.5768	0.00063038	3.2004
4-hydroxyproline	0.32835	-1.6067	0.00063038	3.2004
L-Cysteine	0.2871	-1.8004	0.0057748	2.2385
Thymine	0.14315	-2.8044	0.00063038	3.2004
