# Supplementary material for: Role of the Mycoplasma bovis deoC gene in nucleoside catabolism and host cell survival
Source: Appl Environ Microbiol. 2026 May 12;92(6):e00156-26. doi: 10.1128/aem.00156-26 (PMC13274396; doi:10.1128/aem.00156-26)
Supplement: Table S3 — Peak areas of isotopologues in the stable isotope labeling study with labeled lactate. [file aem.00156-26-s0004.xlsx]

## Sheet: Sheet1
Table S3. Peak areas of isotopologues in the stable isotope labelling study with labelled lactate.
Compound	Lactate	Lactate	Lactate	Alanine	Alanine	Alanine	Proline	Proline	Proline	Aspartate	Aspartate	Aspartate	Aspartate	5-oxoproline	5-oxoproline	5-oxoproline	5-oxoproline	5-oxoproline	Glycerol-3-phosphate	Glycerol-3-phosphate	Glycerol-3-phosphate	Glycerol-3-phosphate	Glucose	Glucose	Glucose	Glucose	Glucose	Palmitic acid	Palmitic acid	Palmitic acid	Palmitic acid	Palmitic acid	Palmitic acid	Palmitic acid	Palmitic acid	Palmitic acid	Palmitic acid	Palmitic acid	Palmitic acid	Palmitic acid	Palmitic acid	Palmitic acid	Palmitic acid	Palmitic acid	Stearic acid	Stearic acid	Stearic acid	Stearic acid	Stearic acid
Isotopologue	M+0	M+1	M+2	M+0	M+1	M+2	M+0	M+1	M+2	M+0	M+1	M+2	M+3	M+0	M+1	M+2	M+3	M+4	M+0	M+1	M+2	M+3	M+0	M+1	M+2	M+3	M+4	M+0	M+1	M+2	M+3	M+4	M+5	M+6	M+7	M+8	M+9	M+10	M+11	M+12	M+13	M+14	M+15	M+16	M+0	M+1	M+2	M+3	M+4
0300_1	1.70666e+07	557764	736073	3.40779e+07	1.40877e+06	322434	2.433e+06	294173	205710	1.1697e+07	374742	96960.1	115698	20689009	987542	139178	70517	113255	1.70513e+07	576975	85573.7	112486	1.52461e+07	661154	91124.8	119822	69021.9	1.06482e+08	1.72404e+07	1.53818e+06	200287	88875.2	84189.5	106408	92754.1	79017.6	77963	85266	87597.6	128130	105693	569383	6.5895e+06	1.44184e+06	7.98075e+07	1.46456e+07	1.15331e+06	160650	99275.5
0300_2	1.70306e+07	634538	673481	3.98395e+07	1.30877e+06	397967	2.71391e+06	243126	215999	8.50507e+06	381982	63215	95382.8	2.09061e+07	970713	158077	82281.8	141959	1.12572e+07	298876	192812	54568.1	13083368	599760	2396.2	105059	99785.2	266722597	41735632	3.23221e+06	350558	101233	64057.8	85990	87761.9	77349.2	74617.7	76978.8	77009.9	120573	106010	1.2002e+06	1.72192e+07	3.67224e+06	1.71668e+08	3.09117e+07	2.56448e+06	277093	94905.8
0300_3	2.11739e+07	857428	818177	2.8891e+07	1.30177e+06	277448	2.84217e+06	343832	202327	11073942	429983	65900.5	102383	1.87524e+07	921098	143078	90071	117798	2.30253e+07	761693	113681	98955.5	1.58418e+07	758839	39681.9	61706.9	103058	1.09997e+08	1.77644e+07	1.4017e+06	213938	125853	63981.8	83463.9	95755	85235.3	79594.6	93900.5	83021.5	98786.6	90006.1	558914	6.73456e+06	1.49286e+06	7.98613e+07	1.46368e+07	1.31731e+06	244329	131691
PG45_1	1.80565e+07	699670	626333	9.12578e+07	2.79462e+06	349021	1.51218e+07	906274	684831	3.53304e+07	1262435	84030.4	142049	1.68291e+08	7.3752e+06	518053	154977	246131	8.48879e+07	2.79992e+06	-120262	199594	8.56002e+07	3.92941e+06	-51018.8	61264.3	93190.4	1.27809e+08	2.0208e+07	3137771	366300	231716	76144.6	130008	96429.9	99889.4	84595.5	96355.6	93103.9	148597	103490	670875	8.06503e+06	1.67989e+06	136055958	2.45092e+07	2.27517e+06	282135	120312
PG45_2	2.23723e+07	740449	607837	7.4251e+07	2.32903e+06	313375	1.38618e+07	815747	639484	31860724	1.11139e+06	85099.2	150797	1.58392e+08	6.91553e+06	498331	171121	243573	5.93e+07	1.66036e+06	22835	184883	7.35594e+07	2.91307e+06	114658	94194.8	68988.3	1.94892e+08	3.08249e+07	3.22556e+06	437416	212997	74878.8	123345	125414	90918.2	76455.7	95419.2	78783.4	115306	119932	854071	1.25459e+07	2.61176e+06	1.75243e+08	3.23949e+07	2807194	324446	97797.6
PG45_3	3.76011e+07	1.20238e+06	729377	6.55649e+07	2.38713e+06	429931	1.33133e+07	800037	682392	3.40092e+07	1.20636e+06	89205.5	151230	1.45187e+08	6.2614e+06	471359	133905	236847	6.49588e+07	1.80674e+06	294714	63695.4	6.60482e+07	3.55066e+06	-36854.7	-676	128704	1.33875e+08	2.13759e+07	2.82562e+06	308245	204306	94231	106527	99898	80335.2	85715.5	99778.9	73098.4	90681	78321	681842	8.29008e+06	1.78801e+06	1.29174e+08	2.36089e+07	2.06621e+06	260469	128078
[truncated: 52 more columns]
