# Supplementary material for: Role of the Mycoplasma bovis deoC gene in nucleoside catabolism and host cell survival
Source: Appl Environ Microbiol. 2026 May 12;92(6):e00156-26. doi: 10.1128/aem.00156-26 (PMC13274396; doi:10.1128/aem.00156-26)
Supplement: Table S4 — Peak areas of isotopologues in the stable isotope labeling study with labeled thymidine. [file aem.00156-26-s0005.xlsx]

## Sheet: Corrected_intensity
Table S4. Peak areas of isotopologues in the stable isotope labelling study with labelled thymidine.
Compound	Isotopologue	NW.820_0300_001	NW.820_0300_002	NW.820_0300_003	NW.820_PG45_001	NW.820_PG45_002	NW.820_PG45_003
Thymidine	Thymidine_C0	150873	87230.6	29446.9	1.55231e+06	2.38834e+06	2.76296e+06
Thymidine	Thymidine_C1	0	0	260.892	307.059	7307.91	14166.9
Thymidine	Thymidine_C2	0	0	0	0	0	0
Thymidine	Thymidine_C3	0	0	74.7932	782.881	1846.9	1818.88
Thymidine	Thymidine_C4	4210.84	2249.69	666.849	41579.5	63079.2	65031.3
Thymidine	Thymidine_C5	92474.9	52428.1	17684.4	876724	1.30793e+06	1.52456e+06
Thymidine	Thymidine_C6	0	0	57.4531	2432.73	2891.06	2963.15
Thymidine	Thymidine_C7	7.08983	0	0	0	0	0
Thymidine	Thymidine_C8	0	155.152	0	97.3713	0	179.737
Thymidine	Thymidine_C9	0	0	98.7148	0	150.299	0
Thymidine	Thymidine_C10	601.85	606.592	951.074	1035.81	514.202	208.689
_01_3-Methyladenine	_01_3-Methyladenine_C0	17195.6	8171.28	4151.76	201700	501891	458377
_01_3-Methyladenine	_01_3-Methyladenine_C1	0	15.1184	0	0	0	0
_01_3-Methyladenine	_01_3-Methyladenine_C2	0	0	0	0	0	0
_01_3-Methyladenine	_01_3-Methyladenine_C3	0	0	0	0	0	0
_01_3-Methyladenine	_01_3-Methyladenine_C4	0	0	0	0	0	0
_01_3-Methyladenine	_01_3-Methyladenine_C5	0	0	0	0	0	0
_01_3-Methyladenine	_01_3-Methyladenine_C6	0	0	0	0	0	25.24
_01_4-Hydroxyproline	_01_4-Hydroxyproline_C0	16979	15788.3	15927.5	163769	275575	179904
_01_4-Hydroxyproline	_01_4-Hydroxyproline_C1	0	0	244.154	0	0	0
_01_4-Hydroxyproline	_01_4-Hydroxyproline_C2	152.117	67.6205	109.923	88.6675	0	21.4283
_01_4-Hydroxyproline	_01_4-Hydroxyproline_C3	0	0	0	0	0	0
_01_4-Hydroxyproline	_01_4-Hydroxyproline_C4	0	0	0	0	0	0
_01_4-Hydroxyproline	_01_4-Hydroxyproline_C5	0	113.96	0	0	0	526.87
_01_Adenine	_01_Adenine_C0	2.18006e+06	1.60927e+06	1.29274e+06	7.93397e+06	2.46914e+07	1.50324e+07
_01_Adenine	_01_Adenine_C1	0	0	0	0	0	0
_01_Adenine	_01_Adenine_C2	0	0	0	0	0	0
_01_Adenine	_01_Adenine_C3	0	0	0	27.1281	84.8508	18.1844
_01_Adenine	_01_Adenine_C4	0	0	0	0	0	0
_01_Adenine	_01_Adenine_C5	0	0	0	0	0	0
_01_Adenosine diphosphate	_01_Adenosine diphosphate_C0	303759	233875	74614.1	248832	287524	170306
_01_Adenosine diphosphate	_01_Adenosine diphosphate_C1	1065.55	369.227	0	63.4746	0	0
_01_Adenosine diphosphate	_01_Adenosine diphosphate_C2	1741.64	730.444	147.21	1062.87	658.469	598.842
_01_Adenosine diphosphate	_01_Adenosine diphosphate_C3	0	173.488	0	12.9051	0	0
_01_Adenosine diphosphate	_01_Adenosine diphosphate_C4	0	0	0	0	0	173.785
_01_Adenosine diphosphate	_01_Adenosine diphosphate_C5	0	0	56.8893	0	0	0
_01_Adenosine diphosphate	_01_Adenosine diphosphate_C6	144.255	228.225	0	1236.4	2244.79	1519.36
_01_Adenosine diphosphate	_01_Adenosine diphosphate_C7	0	0	0	75.5518	72.4244	53.4627
_01_Adenosine diphosphate	_01_Adenosine diphosphate_C8	0	0	0	125.834	99.5443	0
_01_Adenosine diphosphate	_01_Adenosine diphosphate_C9	509.462	157.88	165.239	5135.47	14802.9	10359
_01_Adenosine diphosphate	_01_Adenosine diphosphate_C10	0	0	0	427.946	2408.69	790.319
_01_Citrulline	_01_Citrulline_C0	2883.26	2546.2	3250.63	11435.8	32700.6	10164.1
_01_Citrulline	_01_Citrulline_C1	0	0	52.9656	0	0	0
_01_Citrulline	_01_Citrulline_C2	0	0	0	0	0	0
_01_Citrulline	_01_Citrulline_C3	0	0	0	52.2961	0	0
_01_Citrulline	_01_Citrulline_C4	0	0	0	0	0	0
_01_Citrulline	_01_Citrulline_C5	0	0	0	0	0	0
_01_Citrulline	_01_Citrulline_C6	0	0	0	0	0	0
_01_D-Lactic acid	_01_D-Lactic acid_C0	885303	974035	1.06202e+06	1.32991e+06	1.77072e+06	1.02698e+06
_01_D-Lactic acid	_01_D-Lactic acid_C1	634.302	0	646.442	1167.31	0	937.255
_01_D-Lactic acid	_01_D-Lactic acid_C2	147.913	245.382	91.746	127.525	0	76.8859
_01_D-Lactic acid	_01_D-Lactic acid_C3	0	0	42.9633	60.1826	203.921	269.172
_01_Deoxyuridine	_01_Deoxyuridine_C0	20830.5	14030.4	6520.62	140878	142535	200821
_01_Deoxyuridine	_01_Deoxyuridine_C1	0	0	0	27.9515	150.724	725.047
_01_Deoxyuridine	_01_Deoxyuridine_C2	0	0	0	31.2494	0	0
_01_Deoxyuridine	_01_Deoxyuridine_C3	0	0	0	95.4472	29.663	23.752
_01_Deoxyuridine	_01_Deoxyuridine_C4	0	0	0	709.494	997.342	1619.02
_01_Deoxyuridine	_01_Deoxyuridine_C5	351.931	142.454	58.2487	15903.6	21102.1	36525.1
_01_Deoxyuridine	_01_Deoxyuridine_C6	0	0	0	6.03043	0	0
_01_Deoxyuridine	_01_Deoxyuridine_C7	0	0	0	0	0	0
_01_Deoxyuridine	_01_Deoxyuridine_C8	0	0	0	0	35.3559	0
_01_Deoxyuridine	_01_Deoxyuridine_C9	167.84	241.74	222.49	146.27	99.3814	116.32
_01_Fumaric acid	_01_Fumaric acid_C0	11605	12712.7	1591.39	14008.9	7155.52	5659.47
_01_Fumaric acid	_01_Fumaric acid_C1	0	0	15.7718	0	0	32.7402
_01_Fumaric acid	_01_Fumaric acid_C2	0	0	0	0	0	0
_01_Fumaric acid	_01_Fumaric acid_C3	0	0	0	0	0	0
_01_Fumaric acid	_01_Fumaric acid_C4	0	0	0	0	0	0
_01_Glutamic acid	_01_Glutamic acid_C0	1.16368e+06	1.18006e+06	276596	5.15557e+06	9.68142e+06	6.10148e+06
_01_Glutamic acid	_01_Glutamic acid_C1	6816.36	0	0	0	18513.8	0
_01_Glutamic acid	_01_Glutamic acid_C2	0	0	0	0	0	0
_01_Glutamic acid	_01_Glutamic acid_C3	56.8451	157.249	0	0	0	0
_01_Glutamic acid	_01_Glutamic acid_C4	50.9027	54.0831	0	0	0	0
_01_Glutamic acid	_01_Glutamic acid_C5	146.639	128.263	150.57	86.6393	129.008	161.389
_01_Glutamine	_01_Glutamine_C0	30417.5	22301.6	11638.3	30463.8	35726.4	30679.2
_01_Glutamine	_01_Glutamine_C1	0	0	0	0	885.918	0
_01_Glutamine	_01_Glutamine_C2	147.503	106.831	153.059	273.381	703.896	367.753
_01_Glutamine	_01_Glutamine_C3	0	7.40986	0	0	0	0
_01_Glutamine	_01_Glutamine_C4	0	0	0	0	0	0
_01_Glutamine	_01_Glutamine_C5	0	0	0	0	0	0
_01_Glycerol	_01_Glycerol_C0	28169.8	38606.4	53771.1	40337.2	59713.6	42675.9
_01_Glycerol	_01_Glycerol_C1	0	60.3751	0	0	85.0743	24.3161
_01_Glycerol	_01_Glycerol_C2	0	0	0	0	87.4229	0
_01_Glycerol	_01_Glycerol_C3	0	0	0	0	0	0
_01_Glycerophosphocholine	_01_Glycerophosphocholine_C0	9531.57	8720.08	3925.33	37254.2	76196.1	49749.7
_01_Glycerophosphocholine	_01_Glycerophosphocholine_C1	0	0	0	0	0	0
_01_Glycerophosphocholine	_01_Glycerophosphocholine_C2	0	0	0	27.1238	0	0
_01_Glycerophosphocholine	_01_Glycerophosphocholine_C3	876.849	1317.9	1413.47	1611.75	1964.81	557.859
_01_Glycerophosphocholine	_01_Glycerophosphocholine_C4	147.227	469.989	360.515	59.1051	491.108	690.208
_01_Glycerophosphocholine	_01_Glycerophosphocholine_C5	448.935	301.954	273.304	430.423	532.234	225.534
_01_Glycerophosphocholine	_01_Glycerophosphocholine_C6	186.538	287.201	122.136	143.361	200.599	389.821
_01_Glycerophosphocholine	_01_Glycerophosphocholine_C7	0	0	0	0	0	0
_01_Glycerophosphocholine	_01_Glycerophosphocholine_C8	194.948	424.617	180.936	435.653	240.076	750.645
_01_Glycine	_01_Glycine_C0	108405	67705.1	75958.8	348726	846648	293764
_01_Glycine	_01_Glycine_C1	0	0	0	49.2191	109.757	0
_01_Glycine	_01_Glycine_C2	0	27.1584	0	0	0	0
_01_Guanine	_01_Guanine_C0	105992	71823.8	51419.2	617074	1.14424e+06	1.10606e+06
_01_Guanine	_01_Guanine_C1	0	0	0	1376.32	6620.61	0
_01_Guanine	_01_Guanine_C2	0	0	0	0	0	0
_01_Guanine	_01_Guanine_C3	0	16.7374	0	391.081	846.447	1471.01
_01_Guanine	_01_Guanine_C4	0	0	0	33.0935	0	50.9429
_01_Guanine	_01_Guanine_C5	0	0	0	0	0	0
_01_Inosine	_01_Inosine_C0	4398.23	4866.53	5240.62	11973	22053.5	12504.7
_01_Inosine	_01_Inosine_C1	53.3677	0	0	175.227	0	235.382
_01_Inosine	_01_Inosine_C2	157.573	112.641	108.192	0	112.718	184.584
_01_Inosine	_01_Inosine_C3	0	0	0	758.325	3789.04	4241.91
_01_Inosine	_01_Inosine_C4	0	0	0	109.85	0	0
_01_Inosine	_01_Inosine_C5	140.845	186.544	176.31	209.092	520.084	642.534
_01_Inosine	_01_Inosine_C6	0	0	75.6257	76.9977	0	60.0905
_01_Inosine	_01_Inosine_C7	0	0	0	0	0	0
_01_Inosine	_01_Inosine_C8	0	0	0	206.119	1412.95	1643.05
_01_Inosine	_01_Inosine_C9	0	0	0	0	103.868	0
_01_Inosine	_01_Inosine_C10	1058.71	1078.27	1390.48	1068.31	1673.85	1350.52
_01_Leucine	_01_Leucine_C0	1.97595e+06	1.3731e+06	1.07928e+06	6.74727e+06	1.67922e+07	9.10753e+06
_01_Leucine	_01_Leucine_C1	667.972	0	2587.06	0	10371	4695.77
_01_Leucine	_01_Leucine_C2	0	0	0	0	0	0
_01_Leucine	_01_Leucine_C3	794.194	789.836	1360.4	969.381	2626.13	1256.98
_01_Leucine	_01_Leucine_C4	0	0	54.2518	0	0	0
_01_Leucine	_01_Leucine_C5	0	0	0	0	0	0
_01_Leucine	_01_Leucine_C6	0	52.239	0	0	0	0
_01_Lysine	_01_Lysine_C0	34215.1	24612.5	12890.2	41114.2	82576.7	38192.8
_01_Lysine	_01_Lysine_C1	0	0	0	0	0	0
_01_Lysine	_01_Lysine_C2	0	0	0	0	0	0
_01_Lysine	_01_Lysine_C3	0	0	0	0	0	0
_01_Lysine	_01_Lysine_C4	0	0	0	0	0	0
_01_Lysine	_01_Lysine_C5	0	0	0	0	0	0
_01_Lysine	_01_Lysine_C6	0	0	0	0	0	0
_01_Maltose	_01_Maltose_C0	21044	23339.3	56203.6	89556.2	56764.9	27872.6
_01_Maltose	_01_Maltose_C1	0	0	0	767.15	0	0
_01_Maltose	_01_Maltose_C2	0	0	0	0	0	682.788
_01_Maltose	_01_Maltose_C3	0	0	0	0	0	0
_01_Maltose	_01_Maltose_C4	0.111505	0	0	0	0	0
_01_Maltose	_01_Maltose_C5	3018.34	1803.08	637.173	5627.03	14763.8	4728.56
_01_Maltose	_01_Maltose_C6	0	171.369	0	14.6449	776.298	344.107
_01_Maltose	_01_Maltose_C7	108.129	0	0	120.992	92.7416	0
_01_Maltose	_01_Maltose_C8	0	0	0	151.185	0	0
_01_Maltose	_01_Maltose_C9	0	0	0.00086316	0	0	0
_01_Maltose	_01_Maltose_C10	106.497	58.5494	150.576	0	147.848	123.002
_01_Maltose	_01_Maltose_C11	0	0	0	0	0	0
_01_Maltose	_01_Maltose_C12	0	0	0	0	0	0
_01_Methionine	_01_Methionine_C0	228869	195014	123351	644417	1.61282e+06	1.02239e+06
_01_Methionine	_01_Methionine_C1	911.079	1227.97	1109.88	1488.19	1992.17	1128.29
_01_Methionine	_01_Methionine_C2	0	133.625	145.187	0	0	0
_01_Methionine	_01_Methionine_C3	0	0	0	0	0	0
_01_Methionine	_01_Methionine_C4	49.2217	50.9048	64.1159	62.9169	109.555	112.56
_01_Methionine	_01_Methionine_C5	0	0	0	0	0	0
_01_Myristic acid	_01_Myristic acid_C0	107526	58213.5	191750	161233	512036	172397
_01_Myristic acid	_01_Myristic acid_C1	0	0	0	0	0	0
_01_Myristic acid	_01_Myristic acid_C2	0	0	0	0	0	0
_01_Myristic acid	_01_Myristic acid_C3	0	0	0	0	0	0
_01_Myristic acid	_01_Myristic acid_C4	0	0	0	0	0	0
_01_Myristic acid	_01_Myristic acid_C5	0	0.0247995	0	0	0	0
_01_Myristic acid	_01_Myristic acid_C6	0	111.495	0	0	0	0
_01_Myristic acid	_01_Myristic acid_C7	0	0	0	0	0	0
_01_Myristic acid	_01_Myristic acid_C8	0	0	0	0	0	0
_01_Myristic acid	_01_Myristic acid_C9	0	0	0	0	0	0
_01_Myristic acid	_01_Myristic acid_C10	0	0	0	0	0	0
_01_Myristic acid	_01_Myristic acid_C11	0	0	0	0	0	0
_01_Myristic acid	_01_Myristic acid_C12	0	0	0	0	0	0
_01_Myristic acid	_01_Myristic acid_C13	0	0	0	0	0	0
_01_Myristic acid	_01_Myristic acid_C14	0	0	0	0	0	0
_01_Orotic acid	_01_Orotic acid_C0	2746.88	4613.16	4079.41	6906.54	10980.8	6951.11
_01_Orotic acid	_01_Orotic acid_C1	0	0	0	0	0	0
_01_Orotic acid	_01_Orotic acid_C2	0	0	0	0	0	0
_01_Orotic acid	_01_Orotic acid_C3	0	55.6232	0	0	0	0
_01_Orotic acid	_01_Orotic acid_C4	0	0	0	0	0	0
_01_Orotic acid	_01_Orotic acid_C5	0	0	0	227.97	596.37	592.22
_01_Phosphoenolpyruvic acid	_01_Phosphoenolpyruvic acid_C0	244240	128539	9746.4	307617	48548.6	74196.3
_01_Phosphoenolpyruvic acid	_01_Phosphoenolpyruvic acid_C1	0	0	0	0	0	0
_01_Phosphoenolpyruvic acid	_01_Phosphoenolpyruvic acid_C2	4280.56	4555.76	3130.68	4230.4	3676.36	4009.45
_01_Phosphoenolpyruvic acid	_01_Phosphoenolpyruvic acid_C3	157.359	363.406	171.46	738.568	607.113	321.598
_01_Phthalic acid	_01_Phthalic acid_C0	64258.6	273421	182393	800389	821988	177369
_01_Phthalic acid	_01_Phthalic acid_C1	0	1538.38	0	0	3817.21	389.855
_01_Phthalic acid	_01_Phthalic acid_C2	0	0	0	0	0	0
_01_Phthalic acid	_01_Phthalic acid_C3	332.199	356.168	315.081	306.258	1901.04	1069.05
_01_Phthalic acid	_01_Phthalic acid_C4	7.14773	0	0	0	0	0
_01_Phthalic acid	_01_Phthalic acid_C5	328.224	163.467	163.722	322.487	75.5151	296.975
_01_Phthalic acid	_01_Phthalic acid_C6	0	0	0	0	0	2.21107
_01_Phthalic acid	_01_Phthalic acid_C7	0	0	0	0	0	0
_01_Phthalic acid	_01_Phthalic acid_C8	11385.4	10737.7	9635.11	22765.3	20243.1	13080.4
_01_Proline	_01_Proline_C0	676644	498138	315797	3.52707e+06	9.38332e+06	4.67975e+06
_01_Proline	_01_Proline_C1	0	0	0	0	0	0
_01_Proline	_01_Proline_C2	0	0	0	0	0	0
_01_Proline	_01_Proline_C3	0	0	0	0	0	0
_01_Proline	_01_Proline_C4	0	0	0	0	0	0
_01_Proline	_01_Proline_C5	111.47	0	100.65	130.02	534.799	0
_01_Ribose 5-phosphate	_01_Ribose 5-phosphate_C0	268779	226596	50746.1	341915	352604	184265
_01_Ribose 5-phosphate	_01_Ribose 5-phosphate_C1	0	588.082	0	0	916.478	0
_01_Ribose 5-phosphate	_01_Ribose 5-phosphate_C2	25.3219	0	0	0	184.692	0
_01_Ribose 5-phosphate	_01_Ribose 5-phosphate_C3	51.4836	0	0	537.134	311.316	0
_01_Ribose 5-phosphate	_01_Ribose 5-phosphate_C4	0	0	0	69.7727	0	0
_01_Ribose 5-phosphate	_01_Ribose 5-phosphate_C5	94.154	97.46	0	414.672	93.3141	104.36
_01_Taurine	_01_Taurine_C0	38608	33268.7	39309	83207	122037	93241.7
_01_Taurine	_01_Taurine_C1	0	0	0	0	0	0
_01_Taurine	_01_Taurine_C2	0	0	0	0	0	0
_01_Threonine	_01_Threonine_C0	410713	262216	184059	1.9507e+06	6.7175e+06	2.96162e+06
_01_Threonine	_01_Threonine_C1	0	834.563	0	10655.7	0	0
_01_Threonine	_01_Threonine_C2	82.781	0	1386.73	0	0	0
_01_Threonine	_01_Threonine_C3	0	0	0	0	0	0
_01_Threonine	_01_Threonine_C4	0	0	0	0	0	0
_01_Uridine	_01_Uridine_C0	275521	187381	74219.4	1.2024e+06	2.91796e+06	1.77012e+06
_01_Uridine	_01_Uridine_C1	1398.79	206.126	0	5467.51	2683.81	10257.5
_01_Uridine	_01_Uridine_C2	0	0	0	0	0	0
_01_Uridine	_01_Uridine_C3	0	0	0	120.898	702.442	175.39
_01_Uridine	_01_Uridine_C4	0	0	0	159.352	522.917	277.536
_01_Uridine	_01_Uridine_C5	2330.23	2205.65	2186.38	1984.04	1880.8	2233.65
_01_Uridine	_01_Uridine_C6	17.0466	416.923	124.391	81.4197	76.1715	55.2533
_01_Uridine	_01_Uridine_C7	0	0	0	0	0	0
_01_Uridine	_01_Uridine_C8	0	68.0479	81.3981	0	0	112.342
_01_Uridine	_01_Uridine_C9	91.7799	0	300.199	269.14	86.0299	92.2378
_01_Uridine 5'-diphosphate	_01_Uridine 5'-diphosphate_C0	364948	300263	53532.5	323529	263141	151579
_01_Uridine 5'-diphosphate	_01_Uridine 5'-diphosphate_C1	3112.82	1285.16	0	0	621.102	384.843
_01_Uridine 5'-diphosphate	_01_Uridine 5'-diphosphate_C2	2058.98	941.921	166.397	1397.45	1771.9	754.821
_01_Uridine 5'-diphosphate	_01_Uridine 5'-diphosphate_C3	282.456	87.7222	0	181.183	68.6674	0
_01_Uridine 5'-diphosphate	_01_Uridine 5'-diphosphate_C4	0	0	0	0	0	0
_01_Uridine 5'-diphosphate	_01_Uridine 5'-diphosphate_C5	106.444	0	0	88.8518	0	0
_01_Uridine 5'-diphosphate	_01_Uridine 5'-diphosphate_C6	0	0	0	0	434.854	0
_01_Uridine 5'-diphosphate	_01_Uridine 5'-diphosphate_C7	0	0	0	0	0	0
_01_Uridine 5'-diphosphate	_01_Uridine 5'-diphosphate_C8	0	0	0	0	0	0
_01_Uridine 5'-diphosphate	_01_Uridine 5'-diphosphate_C9	0	0	0	0	0	0
_01_Uridine 5'-monophosphate	_01_Uridine 5'-monophosphate_C0	1.21447e+06	943657	318387	2.62175e+06	4.46448e+06	2.46286e+06
_01_Uridine 5'-monophosphate	_01_Uridine 5'-monophosphate_C1	6254.96	2619.54	0	15654	25950.4	13990.6
_01_Uridine 5'-monophosphate	_01_Uridine 5'-monophosphate_C2	0	0	0	0	0	0
_01_Uridine 5'-monophosphate	_01_Uridine 5'-monophosphate_C3	0	44.6173	0	200.276	243.501	514.349
_01_Uridine 5'-monophosphate	_01_Uridine 5'-monophosphate_C4	0	0	0	0	0	0
_01_Uridine 5'-monophosphate	_01_Uridine 5'-monophosphate_C5	446.185	469.075	0.00316219	1265.64	2181.08	1031.67
_01_Uridine 5'-monophosphate	_01_Uridine 5'-monophosphate_C6	377.37	445.297	381.806	505.148	388.42	377.606
_01_Uridine 5'-monophosphate	_01_Uridine 5'-monophosphate_C7	0	0	0	91.9971	0	100.85
_01_Uridine 5'-monophosphate	_01_Uridine 5'-monophosphate_C8	2449.5	3622.63	687.295	19241.2	25153.5	35967.4
_01_Uridine 5'-monophosphate	_01_Uridine 5'-monophosphate_C9	0	250.137	0	1546.78	2000.73	2309.28
_01_Valine	_01_Valine_C0	1.15435e+06	835444	683926	5.18017e+06	1.22396e+07	5.72956e+06
_01_Valine	_01_Valine_C1	1405	2259.75	0	0	30.8091	0
_01_Valine	_01_Valine_C2	0	0	0	0	0	0
_01_Valine	_01_Valine_C3	0	0	0	0	0	0
_01_Valine	_01_Valine_C4	474.799	299.439	945.664	418.805	1138.05	392.043
_01_Valine	_01_Valine_C5	8333.66	9036.07	20140.1	16341.9	39684.7	15047
_02_--R---Lipoic acid	_02_--R---Lipoic acid_C0	3777.91	2824.69	1887.8	17393	48602.5	57759.7
_02_--R---Lipoic acid	_02_--R---Lipoic acid_C1	0	13.6179	0	0	0	0
_02_--R---Lipoic acid	_02_--R---Lipoic acid_C2	132.022	0	0	0	0	0
_02_--R---Lipoic acid	_02_--R---Lipoic acid_C3	0	0	0	0	0	0
_02_--R---Lipoic acid	_02_--R---Lipoic acid_C4	158.511	293.836	288.332	542.243	1494.18	191.251
_02_--R---Lipoic acid	_02_--R---Lipoic acid_C5	0	0	72.3298	11.8926	0	0
_02_--R---Lipoic acid	_02_--R---Lipoic acid_C6	0	0	194.678	0	0	0
_02_--R---Lipoic acid	_02_--R---Lipoic acid_C7	0	0	0	0	0	0
_02_--R---Lipoic acid	_02_--R---Lipoic acid_C8	0	0	0	0	0	0
_02_3-Phosphoglyceric acid	_02_3-Phosphoglyceric acid_C0	19682.6	11191.4	2405.93	18143.4	15473.2	13176.7
_02_3-Phosphoglyceric acid	_02_3-Phosphoglyceric acid_C1	0	0	0	0	0	0
_02_3-Phosphoglyceric acid	_02_3-Phosphoglyceric acid_C2	29.4636	0	0	0	0	0
_02_3-Phosphoglyceric acid	_02_3-Phosphoglyceric acid_C3	0	0	0	166.108	90.941	95.0939
_02_Acetyl-CoA	_02_Acetyl-CoA_C0	0	359.936	0	7132.58	12126.2	14591.4
_02_Acetyl-CoA	_02_Acetyl-CoA_C1	0	0	0	0	207.846	0
_02_Acetyl-CoA	_02_Acetyl-CoA_C2	0	0	0	0	0	625.913
_02_Acetyl-CoA	_02_Acetyl-CoA_C3	0	0	1.03934	0	0	0
_02_Acetyl-CoA	_02_Acetyl-CoA_C4	0	0	222.187	255.279	0	142.46
_02_Acetyl-CoA	_02_Acetyl-CoA_C5	0	0	0	0	0	0
_02_Acetyl-CoA	_02_Acetyl-CoA_C6	0	0	0	0	0.399797	146.998
_02_Acetyl-CoA	_02_Acetyl-CoA_C7	0	0	0	0	143.3	903.776
_02_Acetyl-CoA	_02_Acetyl-CoA_C8	0	0.222691	0	0	0	41.0085
_02_Acetyl-CoA	_02_Acetyl-CoA_C9	0	117.657	0	0.0877801	0	0
_02_Acetyl-CoA	_02_Acetyl-CoA_C10	0	0	0.136509	59.3256	0	0
_02_Acetyl-CoA	_02_Acetyl-CoA_C11	0	0	113.548	0	0	177.5
_02_Acetyl-CoA	_02_Acetyl-CoA_C12	0	0.086424	0	185.688	0	0
_02_Acetyl-CoA	_02_Acetyl-CoA_C13	0	196.832	0	0	0	0
_02_Acetyl-CoA	_02_Acetyl-CoA_C14	0	0	274.726	0	0	0
_02_Acetyl-CoA	_02_Acetyl-CoA_C15	0	0	0	0	0	0.0657484
_02_Acetyl-CoA	_02_Acetyl-CoA_C16	0.0485055	0	0	0	0	266.885
_02_Acetyl-CoA	_02_Acetyl-CoA_C17	300.715	0	0	0	0	0
_02_Acetyl-CoA	_02_Acetyl-CoA_C18	0	0	0	0	0	32.6462
_02_Acetyl-CoA	_02_Acetyl-CoA_C19	0	0	0	0	0	94.8701
_02_Acetyl-CoA	_02_Acetyl-CoA_C20	0	0.00081909	0	0	0.00162868	0
_02_Acetyl-CoA	_02_Acetyl-CoA_C21	0	106.743	0	0	212.24	0
_02_Acetyl-CoA	_02_Acetyl-CoA_C22	0	0	0	0	0	0
_02_Acetyl-CoA	_02_Acetyl-CoA_C23	0	41.0178	0	0	0	0
_02_Adenosine triphosphate	_02_Adenosine triphosphate_C0	41532.4	29965.1	5354.25	38689.9	28928.6	16981.6
_02_Adenosine triphosphate	_02_Adenosine triphosphate_C1	0	0	122.385	249.608	0	0
_02_Adenosine triphosphate	_02_Adenosine triphosphate_C2	330.476	146.931	0	68.1194	362.928	125.77
_02_Adenosine triphosphate	_02_Adenosine triphosphate_C3	0	0	0	0	0	0
_02_Adenosine triphosphate	_02_Adenosine triphosphate_C4	0	0	121.456	0	0	0
_02_Adenosine triphosphate	_02_Adenosine triphosphate_C5	0	0	0	0	0	0
_02_Adenosine triphosphate	_02_Adenosine triphosphate_C6	0	0	0	0	0	0
_02_Adenosine triphosphate	_02_Adenosine triphosphate_C7	0.00082663	0	155.507	0.00601619	162.294	53.2645
_02_Adenosine triphosphate	_02_Adenosine triphosphate_C8	108.071	0	0	784.08	1984.52	397.495
_02_Adenosine triphosphate	_02_Adenosine triphosphate_C9	0	0	0	0	105.07	0
_02_Adenosine triphosphate	_02_Adenosine triphosphate_C10	0	0	0	0	0	0
_02_Asparagine	_02_Asparagine_C0	204303	142707	170161	276757	414833	301297
_02_Asparagine	_02_Asparagine_C1	0	104.718	316.376	0	0	0
_02_Asparagine	_02_Asparagine_C2	0	0	66.5031	0	0	0
_02_Asparagine	_02_Asparagine_C3	0	0	0	0	0	0
_02_Asparagine	_02_Asparagine_C4	0	0	0	0	0	0
_02_Aspartic acid	_02_Aspartic acid_C0	440605	362223	103232	1.88708e+06	3.95107e+06	2.64727e+06
_02_Aspartic acid	_02_Aspartic acid_C1	307.024	363.201	0	0	0	0
_02_Aspartic acid	_02_Aspartic acid_C2	0	0	368.846	0	0	0
_02_Aspartic acid	_02_Aspartic acid_C3	37.0215	42.5408	54.1736	75.5816	61.5067	41.9807
_02_Aspartic acid	_02_Aspartic acid_C4	0	0	0	0	0	0
_02_Citric acid	_02_Citric acid_C0	572971	459755	364267	634513	798928	551350
_02_Citric acid	_02_Citric acid_C1	0	2293.36	0	5297.12	0	0
_02_Citric acid	_02_Citric acid_C2	1199.73	1723.08	1779.94	1504.39	0	2626.14
_02_Citric acid	_02_Citric acid_C3	0	5.85111	0	34.5808	26.9429	101.143
_02_Citric acid	_02_Citric acid_C4	349.4	290.464	379.644	354.88	215.977	175.333
_02_Citric acid	_02_Citric acid_C5	182.338	188.355	48.4723	233.445	96.044	35.753
_02_Citric acid	_02_Citric acid_C6	90.509	22.1313	181.318	74.0114	0	40.8372
_02_Deoxyribose 5-phosphate	_02_Deoxyribose 5-phosphate_C0	181850	124499	38893.1	852502	4.27044e+06	1.22077e+06
_02_Deoxyribose 5-phosphate	_02_Deoxyribose 5-phosphate_C1	0	0	0	239.069	11208.5	0
_02_Deoxyribose 5-phosphate	_02_Deoxyribose 5-phosphate_C2	586.747	408.775	60.2008	4686.77	7025.82	6377.61
_02_Deoxyribose 5-phosphate	_02_Deoxyribose 5-phosphate_C3	0	0	0	0	1185.06	846.733
_02_Deoxyribose 5-phosphate	_02_Deoxyribose 5-phosphate_C4	512563	346813	291943	3.81611e+06	1.05163e+07	4.95451e+06
_02_Deoxyribose 5-phosphate	_02_Deoxyribose 5-phosphate_C5	88706.1	63489.5	31589.2	514087	2.01535e+06	669798
_02_Dodecanoic acid	_02_Dodecanoic acid_C0	217975	230168	378809	302592	723387	333918
_02_Dodecanoic acid	_02_Dodecanoic acid_C1	0	342.853	0	2399.69	0	0
_02_Dodecanoic acid	_02_Dodecanoic acid_C2	0	0	0	0	0	0
_02_Dodecanoic acid	_02_Dodecanoic acid_C3	0	0	0	0	0	0
_02_Dodecanoic acid	_02_Dodecanoic acid_C4	0	0	0	0	0	0
_02_Dodecanoic acid	_02_Dodecanoic acid_C5	0	0	0	0	0	0
_02_Dodecanoic acid	_02_Dodecanoic acid_C6	0	0	0	0	0	0
_02_Dodecanoic acid	_02_Dodecanoic acid_C7	0	0	0	0	0	0
_02_Dodecanoic acid	_02_Dodecanoic acid_C8	0	0	0	0	0	0
_02_Dodecanoic acid	_02_Dodecanoic acid_C9	0	0	0	0	0	0
_02_Dodecanoic acid	_02_Dodecanoic acid_C10	0	0	0	0	0	0
_02_Dodecanoic acid	_02_Dodecanoic acid_C11	0	0	0	0	0	0
_02_Dodecanoic acid	_02_Dodecanoic acid_C12	0	0	0	0	0	0
_02_FAD	_02_FAD_C0	85329.1	107124	35411	24787.8	863677	845491
_02_FAD	_02_FAD_C1	902.348	78.8634	0	101.939	12704	0
_02_FAD	_02_FAD_C2	742.09	693.804	709.573	469.892	18237.4	16970.6
_02_FAD	_02_FAD_C3	211.767	98.953	353.559	12.0337	1311.12	605.273
_02_FAD	_02_FAD_C4	0	0	60.9371	0	173.901	0
_02_FAD	_02_FAD_C5	0	0	0	0	35.7999	146.317
_02_FAD	_02_FAD_C6	0.237639	0	123.026	0	0	0
_02_FAD	_02_FAD_C7	171.057	0	0	0	0	0
_02_FAD	_02_FAD_C8	0	0	0	0	0.164238	0
_02_FAD	_02_FAD_C9	0	0	0	0.575652	66.5709	0
_02_FAD	_02_FAD_C10	0	0	0	171.284	0	0
_02_FAD	_02_FAD_C11	0	0	0	0	0	0
_02_FAD	_02_FAD_C12	0	0	0	0	0	0
_02_FAD	_02_FAD_C13	0	0	0	0	0	0
_02_FAD	_02_FAD_C14	0	0	0	0	0	0
_02_FAD	_02_FAD_C15	0	0	0	0	0	0
_02_FAD	_02_FAD_C16	0	0	0	0	0	0
_02_FAD	_02_FAD_C17	0.0605589	58.5964	0	0	0	0
_02_FAD	_02_FAD_C18	117.511	137.078	0	175.628	0	0
_02_FAD	_02_FAD_C19	0	134.807	0	84.8042	0	0
_02_FAD	_02_FAD_C20	274.599	417.446	0	0	0	0
_02_FAD	_02_FAD_C21	0	123.221	0	69.2146	0	0
_02_FAD	_02_FAD_C22	331.685	614.556	359.472	269.686	0	264.643
_02_FAD	_02_FAD_C23	845.625	821.966	554.126	145.326	0	88.5563
_02_FAD	_02_FAD_C24	0	107.353	0	107.016	46.2197	0
_02_FAD	_02_FAD_C25	133.171	112.898	146.604	60.2292	251.169	95.4758
_02_FAD	_02_FAD_C26	0	0	207.959	174.141	0	0
_02_FAD	_02_FAD_C27	0	0	112.468	0	0	0
_02_Glycerol 3-phosphate	_02_Glycerol 3-phosphate_C0	55702.8	39654.5	13634.8	68144.2	116500	62859.5
_02_Glycerol 3-phosphate	_02_Glycerol 3-phosphate_C1	0	0	0	0	0	0
_02_Glycerol 3-phosphate	_02_Glycerol 3-phosphate_C2	0	0	0	0	0	0
_02_Glycerol 3-phosphate	_02_Glycerol 3-phosphate_C3	0	0	0	0	100.037	0
_02_Guanosine diphosphate	_02_Guanosine diphosphate_C0	61119.7	45505.9	9524.03	47199.7	43684.5	22355.6
_02_Guanosine diphosphate	_02_Guanosine diphosphate_C1	0	0	90.3527	0	0	0
_02_Guanosine diphosphate	_02_Guanosine diphosphate_C2	409.705	350.726	27.9118	248.619	496.559	60.6107
_02_Guanosine diphosphate	_02_Guanosine diphosphate_C3	0	0	0	0	0	0
_02_Guanosine diphosphate	_02_Guanosine diphosphate_C4	103.341	0	0	548.7	410.373	231.357
_02_Guanosine diphosphate	_02_Guanosine diphosphate_C5	0	0	0	0	0	0
_02_Guanosine diphosphate	_02_Guanosine diphosphate_C6	97.9493	0	0	0	0	0
_02_Guanosine diphosphate	_02_Guanosine diphosphate_C7	0	0	0	0	0	0
_02_Guanosine diphosphate	_02_Guanosine diphosphate_C8	0	0	0	0	0	0
_02_Guanosine diphosphate	_02_Guanosine diphosphate_C9	0	0	0	0	0	0
_02_Guanosine diphosphate	_02_Guanosine diphosphate_C10	130.74	51.93	0	618.31	723.17	491.58
_02_Isoleucine	_02_Isoleucine_C0	1.16323e+06	885128	621449	3.56868e+06	9.212e+06	4.85895e+06
_02_Isoleucine	_02_Isoleucine_C1	0	0	274.223	9943.74	0	0
_02_Isoleucine	_02_Isoleucine_C2	0	0	0	0	0	0
_02_Isoleucine	_02_Isoleucine_C3	0	0	282.947	0	0	0
_02_Isoleucine	_02_Isoleucine_C4	0	0	0	52.8752	0	0
_02_Isoleucine	_02_Isoleucine_C5	0	0	0	0	0	0
_02_Isoleucine	_02_Isoleucine_C6	0	0	0	0	0	0
_02_Malic acid	_02_Malic acid_C0	116504	128601	15552.4	135414	55425.1	44446
_02_Malic acid	_02_Malic acid_C1	0	0	0	0	148.602	0
_02_Malic acid	_02_Malic acid_C2	323.896	115.722	74.7388	187.98	255.104	153.501
_02_Malic acid	_02_Malic acid_C3	161.466	203.615	0	0	0	0
_02_Malic acid	_02_Malic acid_C4	69.0737	69.3364	0	0	0	0
_02_N-Acetylglutamine	_02_N-Acetylglutamine_C0	3684.18	3314.61	1974.2	10919.3	19778.5	13846.9
_02_N-Acetylglutamine	_02_N-Acetylglutamine_C1	0	41.3658	0	0	0	0
_02_N-Acetylglutamine	_02_N-Acetylglutamine_C2	45.9781	0	0	41.5899	0	0
_02_N-Acetylglutamine	_02_N-Acetylglutamine_C3	0	0	0	0	0	0
_02_N-Acetylglutamine	_02_N-Acetylglutamine_C4	0	0	0	0	0	0
_02_N-Acetylglutamine	_02_N-Acetylglutamine_C5	0	0	0	0	0	0
_02_N-Acetylglutamine	_02_N-Acetylglutamine_C6	0	0	0	0	0	0
_02_N-Acetylglutamine	_02_N-Acetylglutamine_C7	0	0	0	0	0	0
_02_NAD	_02_NAD_C0	391931	334004	110343	339075	444740	336032
_02_NAD	_02_NAD_C1	0	1138.06	0	5274.32	0	264.238
_02_NAD	_02_NAD_C2	3357.09	4779.66	1524.85	4463.19	3637.59	4696.13
_02_NAD	_02_NAD_C3	735.835	299.216	222.26	863.793	713.833	636.648
_02_NAD	_02_NAD_C4	0	0	0	0	32.3235	0
_02_NAD	_02_NAD_C5	438.595	156.722	0	197.229	0	177.518
_02_NAD	_02_NAD_C6	0	0	0	0	0	0
_02_NAD	_02_NAD_C7	0	204.96	0	0	0	0
_02_NAD	_02_NAD_C8	0	0	0	0	0	0
_02_NAD	_02_NAD_C9	177.287	0	0	0	0	0
_02_NAD	_02_NAD_C10	0	0	0	0	0	0
_02_NAD	_02_NAD_C11	0	0	0	0	0	0
_02_NAD	_02_NAD_C12	0	0	0	0	0	0
_02_NAD	_02_NAD_C13	0	0	0	0	0	0
_02_NAD	_02_NAD_C14	0	0	0	0	0	0
_02_NAD	_02_NAD_C15	0	0	0	0	0	0
_02_NAD	_02_NAD_C16	0	0	0	0	0.0103029	0
_02_NAD	_02_NAD_C17	0	0	0	0	201.443	0
_02_NAD	_02_NAD_C18	0	0	0	0	0	0
_02_NAD	_02_NAD_C19	0.00029152	0	0	0	286.093	0
_02_NAD	_02_NAD_C20	227.943	0	0	0	0	0
_02_NAD	_02_NAD_C21	0	0	0	0	0	0
_02_Palmitic acid	_02_Palmitic acid_C0	5.79928e+07	4.97843e+07	1.11783e+08	9.11682e+07	5.27942e+07	1.00387e+08
_02_Palmitic acid	_02_Palmitic acid_C1	128857	158690	0	0	0	0
_02_Palmitic acid	_02_Palmitic acid_C2	0	0	0	0	0	0
_02_Palmitic acid	_02_Palmitic acid_C3	0	0	0	0	0	0
_02_Palmitic acid	_02_Palmitic acid_C4	0	0	0	0	0	0
_02_Palmitic acid	_02_Palmitic acid_C5	0	0	0	0	0	0
_02_Palmitic acid	_02_Palmitic acid_C6	0	0	0	0	0	0
_02_Palmitic acid	_02_Palmitic acid_C7	0	0	1340.3	0	0	0
_02_Palmitic acid	_02_Palmitic acid_C8	0	0	0	0	0	0
_02_Palmitic acid	_02_Palmitic acid_C9	0	0	0	0	0	0
_02_Palmitic acid	_02_Palmitic acid_C10	0	0	0	0	0	0
_02_Palmitic acid	_02_Palmitic acid_C11	0	0	0	0	0	0
_02_Palmitic acid	_02_Palmitic acid_C12	0	0	0	0	0	0
_02_Palmitic acid	_02_Palmitic acid_C13	0	0	0	0	0	0
_02_Palmitic acid	_02_Palmitic acid_C14	0	0	0	0	0	0
_02_Palmitic acid	_02_Palmitic acid_C15	0	0	0	0	0	0
_02_Palmitic acid	_02_Palmitic acid_C16	0	0	0	0	0	0
_02_Serine	_02_Serine_C0	1.1391e+06	582908	826752	1.66251e+06	4.95566e+06	1.87468e+06
_02_Serine	_02_Serine_C1	0	400.983	0	0	1468.6	0
_02_Serine	_02_Serine_C2	0	0	0	0	0	0
_02_Serine	_02_Serine_C3	0	0	0	14.6534	0	21.8934
_02_Succinic acid	_02_Succinic acid_C0	66318.4	86023.3	57863.1	135270	219817	125095
_02_Succinic acid	_02_Succinic acid_C1	0	0	0	0	1093.02	0
_02_Succinic acid	_02_Succinic acid_C2	111.19	0	326.037	150.285	309.032	149.509
_02_Succinic acid	_02_Succinic acid_C3	51.3035	0	51.5283	99.4264	79.4101	85.0989
_02_Succinic acid	_02_Succinic acid_C4	66.0375	52.8689	214.931	101.237	704.581	400.271
_02_Thymine	_02_Thymine_C0	111816	62671.3	38542.2	2.96006e+06	7.54673e+06	6.71238e+06
_02_Thymine	_02_Thymine_C1	0	0	25.1245	0	0	11061
_02_Thymine	_02_Thymine_C2	0	0	0	0	0	0
_02_Thymine	_02_Thymine_C3	52.6048	34.2519	14.2068	0	55.38	28.0989
_02_Thymine	_02_Thymine_C4	0	0	0	0	0	0
_02_Thymine	_02_Thymine_C5	0	0	0	0	0	0
_02_Tyrosine	_02_Tyrosine_C0	239041	186168	108381	665247	1.37108e+06	764967
_02_Tyrosine	_02_Tyrosine_C1	1061.02	0	0	0	13141.2	3188.3
_02_Tyrosine	_02_Tyrosine_C2	0	0	0	0	0	0
_02_Tyrosine	_02_Tyrosine_C3	96.9491	115.728	299.173	265.29	0	45.4192
_02_Tyrosine	_02_Tyrosine_C4	0	0	0	0	0	0
_02_Tyrosine	_02_Tyrosine_C5	172.366	187.64	104.915	425.386	365.323	188.907
_02_Tyrosine	_02_Tyrosine_C6	20.4908	14.9569	17.5524	0	41.0648	38.6338
_02_Tyrosine	_02_Tyrosine_C7	0	0	0	0	0	0
_02_Tyrosine	_02_Tyrosine_C8	593.988	1628.77	399.937	967.46	1040.88	1184.68
_02_Tyrosine	_02_Tyrosine_C9	152.054	44.0221	0	52.5382	0	57.6539
_02_Uridine diphosphate glucose	_02_Uridine diphosphate glucose_C0	217040	151734	31654.2	525059	675686	438001
_02_Uridine diphosphate glucose	_02_Uridine diphosphate glucose_C1	0	0	0	6158.09	8938.06	885.137
_02_Uridine diphosphate glucose	_02_Uridine diphosphate glucose_C2	3606.2	2955.8	667.413	11392.4	14329.4	8674.14
_02_Uridine diphosphate glucose	_02_Uridine diphosphate glucose_C3	327.542	337.66	0	2619.52	3591.77	1911.01
_02_Uridine diphosphate glucose	_02_Uridine diphosphate glucose_C4	0	0	0	0	0	3.61777
_02_Uridine diphosphate glucose	_02_Uridine diphosphate glucose_C5	0	0	0	90.3721	110.66	95.5203
_02_Uridine diphosphate glucose	_02_Uridine diphosphate glucose_C6	0	0	0	92.7347	0	0
_02_Uridine diphosphate glucose	_02_Uridine diphosphate glucose_C7	0	0	0	0	0	0
_02_Uridine diphosphate glucose	_02_Uridine diphosphate glucose_C8	0	0	0	0	0	0
_02_Uridine diphosphate glucose	_02_Uridine diphosphate glucose_C9	0	0	0	0	0	0
_02_Uridine diphosphate glucose	_02_Uridine diphosphate glucose_C10	0	0	0	0	0	0
_02_Uridine diphosphate glucose	_02_Uridine diphosphate glucose_C11	0	0	0	0	0	0
_02_Uridine diphosphate glucose	_02_Uridine diphosphate glucose_C12	0	0	0	0	0	0
_02_Uridine diphosphate glucose	_02_Uridine diphosphate glucose_C13	0	0	0	0	0	0
_02_Uridine diphosphate glucose	_02_Uridine diphosphate glucose_C14	0	0	0	0	0	0
_02_Uridine diphosphate glucose	_02_Uridine diphosphate glucose_C15	0	0	0	0	0	0
_02_gamma-Aminobutyric acid	_02_gamma-Aminobutyric acid_C0	61707	67461.4	53854.5	174535	264227	198712
_02_gamma-Aminobutyric acid	_02_gamma-Aminobutyric acid_C1	40.4229	0	0	462.468	0	0
_02_gamma-Aminobutyric acid	_02_gamma-Aminobutyric acid_C2	0	0	0	0	0	0
_02_gamma-Aminobutyric acid	_02_gamma-Aminobutyric acid_C3	0	0	0	0	0	0
_02_gamma-Aminobutyric acid	_02_gamma-Aminobutyric acid_C4	0	0	0	0	0	0
_03_Adenosine monophosphate	_03_Adenosine monophosphate_C0	641789	604888	286548	830701	953611	791535
_03_Adenosine monophosphate	_03_Adenosine monophosphate_C1	8080.24	2195.43	1262.73	5609.41	5035.76	2597.41
_03_Adenosine monophosphate	_03_Adenosine monophosphate_C2	0	0	0	0	0	0
_03_Adenosine monophosphate	_03_Adenosine monophosphate_C3	0	247.455	0	167.838	0	0
_03_Adenosine monophosphate	_03_Adenosine monophosphate_C4	148.444	0	100.45	0	0	0
_03_Adenosine monophosphate	_03_Adenosine monophosphate_C5	230.367	0	0	308.827	543.516	340.412
_03_Adenosine monophosphate	_03_Adenosine monophosphate_C6	0	0	0	0	0	0
_03_Adenosine monophosphate	_03_Adenosine monophosphate_C7	0	0	0	0	0	0
_03_Adenosine monophosphate	_03_Adenosine monophosphate_C8	0	0	0	0	0	0
_03_Adenosine monophosphate	_03_Adenosine monophosphate_C9	0	0	0	0	0	0
_03_Adenosine monophosphate	_03_Adenosine monophosphate_C10	0	0	106.92	0	0	0
_03_Alanine	_03_Alanine_C0	441528	337270	261952	564013	980407	653404
_03_Alanine	_03_Alanine_C1	437.656	420.943	0	0	0	9.92626
_03_Alanine	_03_Alanine_C2	0	0	0	0	0	0
_03_Alanine	_03_Alanine_C3	60.199	89.3686	127.369	192.209	154.869	180.468
_03_Deoxyadenosine monophosphate	_03_Deoxyadenosine monophosphate_C0	22480.6	22086.4	5175.68	76895.4	108709	95438.1
_03_Deoxyadenosine monophosphate	_03_Deoxyadenosine monophosphate_C1	0	0	0	0	0	0
_03_Deoxyadenosine monophosphate	_03_Deoxyadenosine monophosphate_C2	0	0	23.0009	0	0	0
_03_Deoxyadenosine monophosphate	_03_Deoxyadenosine monophosphate_C3	0	0	0	0	0	0
_03_Deoxyadenosine monophosphate	_03_Deoxyadenosine monophosphate_C4	0.235168	157.487	0.0797727	1081.75	2001.84	2112.38
_03_Deoxyadenosine monophosphate	_03_Deoxyadenosine monophosphate_C5	3094.97	7569.74	1747.84	22243.3	20705.1	41640.8
_03_Deoxyadenosine monophosphate	_03_Deoxyadenosine monophosphate_C6	0	63.3377	0	0	289.551	0
_03_Deoxyadenosine monophosphate	_03_Deoxyadenosine monophosphate_C7	0	0	0	0	0	0
_03_Deoxyadenosine monophosphate	_03_Deoxyadenosine monophosphate_C8	0	0	0	0	0	0
_03_Deoxyadenosine monophosphate	_03_Deoxyadenosine monophosphate_C9	0	143.427	0	0	0	0
_03_Deoxyadenosine monophosphate	_03_Deoxyadenosine monophosphate_C10	0	0	0	0	0	0
_03_Deoxycytidine monophosphate	_03_Deoxycytidine monophosphate_C0	12295.3	8227.63	3828.82	40741.8	65662.7	45928.7
_03_Deoxycytidine monophosphate	_03_Deoxycytidine monophosphate_C1	0	0	0	0	0	0
_03_Deoxycytidine monophosphate	_03_Deoxycytidine monophosphate_C2	94.2443	95.9501	130.143	17.6214	0	22.7599
_03_Deoxycytidine monophosphate	_03_Deoxycytidine monophosphate_C3	0	139.97	0	169.331	339.69	258.478
_03_Deoxycytidine monophosphate	_03_Deoxycytidine monophosphate_C4	0	0	0	0	0	0
_03_Deoxycytidine monophosphate	_03_Deoxycytidine monophosphate_C5	0	0	0	0	0	0
_03_Deoxycytidine monophosphate	_03_Deoxycytidine monophosphate_C6	0	53.4496	0	0	154.636	194.1
_03_Deoxycytidine monophosphate	_03_Deoxycytidine monophosphate_C7	0	0	0	0	423.45	315.818
_03_Deoxycytidine monophosphate	_03_Deoxycytidine monophosphate_C8	0	0	0	0	0	0
_03_Deoxycytidine monophosphate	_03_Deoxycytidine monophosphate_C9	97206.8	83416.3	8791.96	531298	889525	595686
_03_Fructose 6-phosphate	_03_Fructose 6-phosphate_C0	8600.71	4784.96	1239.11	18144.3	17876.8	7085.84
_03_Fructose 6-phosphate	_03_Fructose 6-phosphate_C1	0	0	0	116.325	0	0
_03_Fructose 6-phosphate	_03_Fructose 6-phosphate_C2	0	0	308.272	552.35	2553.78	329.775
_03_Fructose 6-phosphate	_03_Fructose 6-phosphate_C3	0	0	0	0	0	0
_03_Fructose 6-phosphate	_03_Fructose 6-phosphate_C4	493.18	190.558	444.796	205.228	464.616	412.325
_03_Fructose 6-phosphate	_03_Fructose 6-phosphate_C5	0	0	0	0	0	0
_03_Fructose 6-phosphate	_03_Fructose 6-phosphate_C6	137.494	0	0	113.156	0	0
_03_Guanosine monophosphate	_03_Guanosine monophosphate_C0	186141	159055	78590.5	173057	150871	107216
_03_Guanosine monophosphate	_03_Guanosine monophosphate_C1	1704.12	590.574	0	0	0	0
_03_Guanosine monophosphate	_03_Guanosine monophosphate_C2	0	0	0	0	0	0
_03_Guanosine monophosphate	_03_Guanosine monophosphate_C3	23.1115	31.6699	0	0	0	0
_03_Guanosine monophosphate	_03_Guanosine monophosphate_C4	0	0	0	0	0	0
_03_Guanosine monophosphate	_03_Guanosine monophosphate_C5	0	0	0	0	111.305	105.288
_03_Guanosine monophosphate	_03_Guanosine monophosphate_C6	0	0	0	0	0	0
_03_Guanosine monophosphate	_03_Guanosine monophosphate_C7	0	0	0	0	0	0
_03_Guanosine monophosphate	_03_Guanosine monophosphate_C8	0	0	0	0	0	0
_03_Guanosine monophosphate	_03_Guanosine monophosphate_C9	0	0	0	0	0	0
_03_Guanosine monophosphate	_03_Guanosine monophosphate_C10	0	47.69	0	0	0	0
_03_Maleic acid	_03_Maleic acid_C0	245529	458639	282321	475007	299193	573671
_03_Maleic acid	_03_Maleic acid_C1	0	0	459.306	0	0	44.9402
_03_Maleic acid	_03_Maleic acid_C2	0	0	131.394	0	0	0
_03_Maleic acid	_03_Maleic acid_C3	0	0	0	0	0	0
_03_Maleic acid	_03_Maleic acid_C4	35.3968	103.534	48.6007	89.9438	107.456	124.732
_03_Phosphoserine	_03_Phosphoserine_C0	8149.14	6049.07	726.594	22272.4	23157.3	12025.4
_03_Phosphoserine	_03_Phosphoserine_C1	0	0	0	0	0	0
_03_Phosphoserine	_03_Phosphoserine_C2	0	0	33.9019	0	0	0
_03_Phosphoserine	_03_Phosphoserine_C3	0	0	0	0	0	0
_03_Ribose	_03_Ribose_C0	13538.5	150470	229796	282531	340586	62489.5
_03_Ribose	_03_Ribose_C1	0	0	315.741	0	311.289	0
_03_Ribose	_03_Ribose_C2	171.406	99.8284	0	0	0	319.423
_03_Ribose	_03_Ribose_C3	49.3186	41.7993	0	43.59	34.8424	107.145
_03_Ribose	_03_Ribose_C4	0	0	0	0	0	0
_03_Ribose	_03_Ribose_C5	261.764	290.985	578.34	452.995	465.446	216.117
_03_Sorbitol	_03_Sorbitol_C0	753966	1.61576e+06	1.83625e+06	2.58121e+06	5.27623e+06	2.17985e+06
_03_Sorbitol	_03_Sorbitol_C1	900.664	0	4820.12	0	0	617.758
_03_Sorbitol	_03_Sorbitol_C2	0	0	0	0	0	0
_03_Sorbitol	_03_Sorbitol_C3	0	0	0	0	147.772	9.82126
_03_Sorbitol	_03_Sorbitol_C4	0	0	0	0	0	0
_03_Sorbitol	_03_Sorbitol_C5	0	0	0	0	0	0
_03_Sorbitol	_03_Sorbitol_C6	0	0	0	0	0	0
_03_Tartaric acid	_03_Tartaric acid_C0	6579.97	6111.77	2483.07	8076.21	3732.99	2865.68
_03_Tartaric acid	_03_Tartaric acid_C1	0	0	0	0	0	0
_03_Tartaric acid	_03_Tartaric acid_C2	176.89	172.012	137.494	161.493	183.553	139.223
_03_Tartaric acid	_03_Tartaric acid_C3	0	36.2219	0	0	0	0
_03_Tartaric acid	_03_Tartaric acid_C4	0	0	0	43.3714	0	0
_04_Capric acid	_04_Capric acid_C0	484653	499981	912192	598260	2.14984e+06	758255
_04_Capric acid	_04_Capric acid_C1	3475.36	318.551	150.477	5129.15	0	5050.92
_04_Capric acid	_04_Capric acid_C2	0	0	7.03287	0	0	0
_04_Capric acid	_04_Capric acid_C3	0	0	0	0	0	0
_04_Capric acid	_04_Capric acid_C4	0	0	0	0	0	0
_04_Capric acid	_04_Capric acid_C5	0	0	0	0	0	0
_04_Capric acid	_04_Capric acid_C6	0	0	0	0	0	0
_04_Capric acid	_04_Capric acid_C7	0	0	0	0	0	0
_04_Capric acid	_04_Capric acid_C8	0	0	0	0	0	0
_04_Capric acid	_04_Capric acid_C9	0	0	0	0	0	0
_04_Capric acid	_04_Capric acid_C10	0	0	0	0	0	0
_04_Heptadecanoic acid	_04_Heptadecanoic acid_C0	1.06729e+06	977474	1.89275e+06	1.58152e+06	935318	1.93244e+06
_04_Heptadecanoic acid	_04_Heptadecanoic acid_C1	8284.8	0	20877.4	0	0	0
_04_Heptadecanoic acid	_04_Heptadecanoic acid_C2	0	0	0	6473.65	346.42	306.589
_04_Heptadecanoic acid	_04_Heptadecanoic acid_C3	0	0	0	0	0	0
_04_Heptadecanoic acid	_04_Heptadecanoic acid_C4	0	0	0	0	0	0
_04_Heptadecanoic acid	_04_Heptadecanoic acid_C5	0	0	0	0	0	0
_04_Heptadecanoic acid	_04_Heptadecanoic acid_C6	0	0	0	0	0	0
_04_Heptadecanoic acid	_04_Heptadecanoic acid_C7	0	0	0	0	0	0
_04_Heptadecanoic acid	_04_Heptadecanoic acid_C8	0	0	0	0	0	0
_04_Heptadecanoic acid	_04_Heptadecanoic acid_C9	0	0	0	0	0	0
_04_Heptadecanoic acid	_04_Heptadecanoic acid_C10	0	0	0	0	0	0
_04_Heptadecanoic acid	_04_Heptadecanoic acid_C11	0	0	0	0	0	0
_04_Heptadecanoic acid	_04_Heptadecanoic acid_C12	0	0	0	0	0	0
_04_Heptadecanoic acid	_04_Heptadecanoic acid_C13	0.0880443	0.0311176	0.228606	0.0426566	0.113058	0.00517316
_04_Heptadecanoic acid	_04_Heptadecanoic acid_C14	3824.03	1351.53	9929.07	1852.71	4910.43	224.686
_04_Heptadecanoic acid	_04_Heptadecanoic acid_C15	0	0	0	0	0	0
_04_Heptadecanoic acid	_04_Heptadecanoic acid_C16	0	0	0	0	0	0
_04_Heptadecanoic acid	_04_Heptadecanoic acid_C17	0	0	0	0	0	0
_04_Pantothenic acid	_04_Pantothenic acid_C0	6730.14	6008.14	4007.99	42768	75103.5	51441.4
_04_Pantothenic acid	_04_Pantothenic acid_C1	0	0	0	0	0	0
_04_Pantothenic acid	_04_Pantothenic acid_C2	116.355	108.427	83.0198	0.546561	0	0
_04_Pantothenic acid	_04_Pantothenic acid_C3	0	0	0	0	0	0
_04_Pantothenic acid	_04_Pantothenic acid_C4	0	0	0	0	0	0
_04_Pantothenic acid	_04_Pantothenic acid_C5	0	0	64.9767	0	0	0
_04_Pantothenic acid	_04_Pantothenic acid_C6	0	0.00084824	0	0	0.00088504	0
_04_Pantothenic acid	_04_Pantothenic acid_C7	0	117.119	63.0699	0	116.568	0
_04_Pantothenic acid	_04_Pantothenic acid_C8	0	0	0	0	0	0
_04_Pantothenic acid	_04_Pantothenic acid_C9	0	0	0	0	0	0
_04_Phenylalanine	_04_Phenylalanine_C0	1.11714e+06	747140	628119	3.4598e+06	9.24818e+06	4.92413e+06
_04_Phenylalanine	_04_Phenylalanine_C1	0	0	0	0	7778.56	0
_04_Phenylalanine	_04_Phenylalanine_C2	0	0	0	0	0	0
_04_Phenylalanine	_04_Phenylalanine_C3	160.068	76.3017	159.235	0	0	0
_04_Phenylalanine	_04_Phenylalanine_C4	0	30.521	0	0	0	0
_04_Phenylalanine	_04_Phenylalanine_C5	66.8013	84.5767	81.1141	29.7199	87.4739	26.7138
_04_Phenylalanine	_04_Phenylalanine_C6	0	0	11.1352	0	0	0
_04_Phenylalanine	_04_Phenylalanine_C7	0	0	0	0	0	0
_04_Phenylalanine	_04_Phenylalanine_C8	398.847	465.238	283.004	801.031	1190.41	642.757
_04_Phenylalanine	_04_Phenylalanine_C9	54.3423	40.662	37.5418	44.629	60.3826	56.6325
_04_Taurodeoxycholic acid	_04_Taurodeoxycholic acid_C0	195177	142988	384039	270909	221469	230006
_04_Taurodeoxycholic acid	_04_Taurodeoxycholic acid_C1	4996.6	895.114	0	9684.24	377.329	22074.2
_04_Taurodeoxycholic acid	_04_Taurodeoxycholic acid_C2	0	0	0	0	0	0
_04_Taurodeoxycholic acid	_04_Taurodeoxycholic acid_C3	0	595.29	0	0	0	0
_04_Taurodeoxycholic acid	_04_Taurodeoxycholic acid_C4	0	0	2215.98	0	0	0
_04_Taurodeoxycholic acid	_04_Taurodeoxycholic acid_C5	472.272	0	0	405.739	0	30.8146
_04_Taurodeoxycholic acid	_04_Taurodeoxycholic acid_C6	6072.8	7672.64	4139.54	6127.92	5.93542	14342.7
_04_Taurodeoxycholic acid	_04_Taurodeoxycholic acid_C7	0	231.52	432.959	161.883	1285.83	0
_04_Taurodeoxycholic acid	_04_Taurodeoxycholic acid_C8	0	79.6895	0	1995.41	0	0
_04_Taurodeoxycholic acid	_04_Taurodeoxycholic acid_C9	0	0	0	556.239	0	0
_04_Taurodeoxycholic acid	_04_Taurodeoxycholic acid_C10	0	0	0	0	0	0
_04_Taurodeoxycholic acid	_04_Taurodeoxycholic acid_C11	0	0	0	0	0	824.712
_04_Taurodeoxycholic acid	_04_Taurodeoxycholic acid_C12	0	0	0	0	0	998.067
_04_Taurodeoxycholic acid	_04_Taurodeoxycholic acid_C13	0	0	0	0	0	1032.52
_04_Taurodeoxycholic acid	_04_Taurodeoxycholic acid_C14	1.86652	0	0.842027	0	0	0
_04_Taurodeoxycholic acid	_04_Taurodeoxycholic acid_C15	2002.35	0	903.3	0	0	0
_04_Taurodeoxycholic acid	_04_Taurodeoxycholic acid_C16	0	0	0	0	0	0
_04_Taurodeoxycholic acid	_04_Taurodeoxycholic acid_C17	0	0	0	0	0	0
_04_Taurodeoxycholic acid	_04_Taurodeoxycholic acid_C18	0	0	0	0.164853	0	0
_04_Taurodeoxycholic acid	_04_Taurodeoxycholic acid_C19	0	0	0	656.73	0.262784	0
_04_Taurodeoxycholic acid	_04_Taurodeoxycholic acid_C20	0	0	0	0	1629.16	0
_04_Taurodeoxycholic acid	_04_Taurodeoxycholic acid_C21	0	0	0	0	0	0
_04_Taurodeoxycholic acid	_04_Taurodeoxycholic acid_C22	0	0	0	0	0	0
_04_Taurodeoxycholic acid	_04_Taurodeoxycholic acid_C23	0	0	0	0	0	0
_04_Taurodeoxycholic acid	_04_Taurodeoxycholic acid_C24	9.636e-05	0	0	0	0	0.00020857
_04_Taurodeoxycholic acid	_04_Taurodeoxycholic acid_C25	75.3475	0	0	0	0	163.086
_04_Taurodeoxycholic acid	_04_Taurodeoxycholic acid_C26	0	0	0	0	0	0
_04_Trehalose	_04_Trehalose_C0	290850	235841	96661.5	1.16826e+06	2.25221e+06	1.14754e+06
_04_Trehalose	_04_Trehalose_C1	0	799.407	0	2841.39	17791.9	6329.33
_04_Trehalose	_04_Trehalose_C2	0	0	0	0	0	0
_04_Trehalose	_04_Trehalose_C3	26.0953	0	0	360.26	2497.26	474.078
_04_Trehalose	_04_Trehalose_C4	0	0	0	103.151	0	0
_04_Trehalose	_04_Trehalose_C5	228.445	104.821	0	808.101	575.591	443.973
_04_Trehalose	_04_Trehalose_C6	0	94.5928	0	45.972	0	0
_04_Trehalose	_04_Trehalose_C7	0	0	0	0	0	0
_04_Trehalose	_04_Trehalose_C8	0	0	0	0	0	0
_04_Trehalose	_04_Trehalose_C9	0.00049775	0	0.00115548	0	0	0.00073465
_04_Trehalose	_04_Trehalose_C10	78.5255	46.3146	150.576	133.072	141.655	122.287
_04_Trehalose	_04_Trehalose_C11	0	0	0	0	104.82	0
_04_Trehalose	_04_Trehalose_C12	87.381	0	0	0	0	0
_04_Tryptophan	_04_Tryptophan_C0	56650.8	63737.2	36491	54323.2	141894	166767
_04_Tryptophan	_04_Tryptophan_C1	0	0	0	0	0	731.114
_04_Tryptophan	_04_Tryptophan_C2	0	0	0	0	0	0
_04_Tryptophan	_04_Tryptophan_C3	0	39.6329	0	57.1144	0	0
_04_Tryptophan	_04_Tryptophan_C4	0	0	0	0	0	0
_04_Tryptophan	_04_Tryptophan_C5	36.5997	67.786	91.8672	95.6667	93.0288	99.0053
_04_Tryptophan	_04_Tryptophan_C6	0	18.6316	0	0	0	0
_04_Tryptophan	_04_Tryptophan_C7	0	0	0	0	0	0
_04_Tryptophan	_04_Tryptophan_C8	117.604	220.237	48.0653	569.534	722.513	523.674
_04_Tryptophan	_04_Tryptophan_C9	0	0	0	0	25.5069	0
_04_Tryptophan	_04_Tryptophan_C10	0	0	0	0	0	0
_04_Tryptophan	_04_Tryptophan_C11	0	0	0	0	0	0
_04_Xanthine	_04_Xanthine_C0	4987.03	8979.57	5585.79	53792.8	71889.3	60795.7
_04_Xanthine	_04_Xanthine_C1	0	0	0	0	0	0
_04_Xanthine	_04_Xanthine_C2	0	0	0	17.8763	0	0
_04_Xanthine	_04_Xanthine_C3	0	0	0	16.7317	46.4249	47.9395
_04_Xanthine	_04_Xanthine_C4	0	0	0	0	0	0
_04_Xanthine	_04_Xanthine_C5	0	0	0	0	0	0
_04_beta-Alanine	_04_beta-Alanine_C0	27395.1	22319.5	21416	94296.6	190077	127694
_04_beta-Alanine	_04_beta-Alanine_C1	0	0	0	0	0	0
_04_beta-Alanine	_04_beta-Alanine_C2	0	37.1838	42.9121	50.0743	0	0
_04_beta-Alanine	_04_beta-Alanine_C3	116.696	171.445	128.495	244.699	238.527	155.264
_05_myo-Inositol	_05_myo-Inositol_C0	30632.1	27315.5	15783.9	77494.4	265754	108581
_05_myo-Inositol	_05_myo-Inositol_C1	0	0	0	0	123.618	0
_05_myo-Inositol	_05_myo-Inositol_C2	97.3717	68.334	91.5402	84.7524	0	78.7704
_05_myo-Inositol	_05_myo-Inositol_C3	45.4943	12.5544	0	110.215	24.3245	24.7275
_05_myo-Inositol	_05_myo-Inositol_C4	0	0	0	0	0	0
_05_myo-Inositol	_05_myo-Inositol_C5	204.205	118.863	80.5117	136.002	130.943	136.172
_05_myo-Inositol	_05_myo-Inositol_C6	0	0	0	0	40.5889	0
_06_2-Hydroxybutyric acid	_06_2-Hydroxybutyric acid_C0	13969.4	15586.2	23288.7	18114	24845	11160
_06_2-Hydroxybutyric acid	_06_2-Hydroxybutyric acid_C1	0	0	0	0	0	0
_06_2-Hydroxybutyric acid	_06_2-Hydroxybutyric acid_C2	29.736	26.8896	12.5413	17.0856	19.5933	33.2074
_06_2-Hydroxybutyric acid	_06_2-Hydroxybutyric acid_C3	0	0	0	0	20.9869	0
_06_2-Hydroxybutyric acid	_06_2-Hydroxybutyric acid_C4	0	0	0	0	0	0
_06_Ethylmethylacetic acid	_06_Ethylmethylacetic acid_C0	274330	256336	1.11246e+06	883723	1.04144e+06	732903
_06_Ethylmethylacetic acid	_06_Ethylmethylacetic acid_C1	227.013	224.804	0	646.815	0	30.6693
_06_Ethylmethylacetic acid	_06_Ethylmethylacetic acid_C2	0	0	0	0	0	0
_06_Ethylmethylacetic acid	_06_Ethylmethylacetic acid_C3	0	0	0	0	0	0
_06_Ethylmethylacetic acid	_06_Ethylmethylacetic acid_C4	0	0	0	0	0	0
_06_Ethylmethylacetic acid	_06_Ethylmethylacetic acid_C5	0	0	0	0	0	0
_06_Gluconolactone	_06_Gluconolactone_C0	2771.38	2551.29	2117.77	42083	101275	43246.8
_06_Gluconolactone	_06_Gluconolactone_C1	0	24.571	0	0	0	0
_06_Gluconolactone	_06_Gluconolactone_C2	39.5115	140.608	183.769	257.719	329.128	197.061
_06_Gluconolactone	_06_Gluconolactone_C3	0	96.5397	111.064	83.554	0	120.229
_06_Gluconolactone	_06_Gluconolactone_C4	0	0	0	0	0	0
_06_Gluconolactone	_06_Gluconolactone_C5	78.1671	50.6526	123.63	87.7592	119.978	186.664
_06_Gluconolactone	_06_Gluconolactone_C6	0	0	0	0	0	0
_06_Hydroxyoctanoic acid	_06_Hydroxyoctanoic acid_C0	15025.6	17783.4	30532.7	23878.1	66386.3	25726.2
_06_Hydroxyoctanoic acid	_06_Hydroxyoctanoic acid_C1	0	0	0	0	0	0
_06_Hydroxyoctanoic acid	_06_Hydroxyoctanoic acid_C2	0	0	0	0	0	0
_06_Hydroxyoctanoic acid	_06_Hydroxyoctanoic acid_C3	0	0	0	0	0	0
_06_Hydroxyoctanoic acid	_06_Hydroxyoctanoic acid_C4	0	0	0	0	0	0
_06_Hydroxyoctanoic acid	_06_Hydroxyoctanoic acid_C5	0	0	0	0	0	0
_06_Hydroxyoctanoic acid	_06_Hydroxyoctanoic acid_C6	0	0	0	0	6.022e-05	0
_06_Hydroxyoctanoic acid	_06_Hydroxyoctanoic acid_C7	0	0	0	0	49.2715	0
_06_Hydroxyoctanoic acid	_06_Hydroxyoctanoic acid_C8	0	0	0	0	0	0
_06_Methionine sulfoxide	_06_Methionine sulfoxide_C0	20673	14227.6	9336.22	156442	337622	117365
_06_Methionine sulfoxide	_06_Methionine sulfoxide_C1	0	0	0	0	0	0
_06_Methionine sulfoxide	_06_Methionine sulfoxide_C2	0	2.59222	120.16	0	0	0
_06_Methionine sulfoxide	_06_Methionine sulfoxide_C3	0	0	0	106.042	0	0
_06_Methionine sulfoxide	_06_Methionine sulfoxide_C4	0	0	0	61.1924	0	0
_06_Methionine sulfoxide	_06_Methionine sulfoxide_C5	0	0	0	0	0	0
_06_gamma-Butyrolactone	_06_gamma-Butyrolactone_C0	178492	155049	245319	94258.8	245892	156025
_06_gamma-Butyrolactone	_06_gamma-Butyrolactone_C1	904.97	681.74	2700.79	324.859	96.6241	1336.58
_06_gamma-Butyrolactone	_06_gamma-Butyrolactone_C2	0	0	0	57.169	0	0
_06_gamma-Butyrolactone	_06_gamma-Butyrolactone_C3	0	34.3038	0	42.3859	49.5453	69.5739
_06_gamma-Butyrolactone	_06_gamma-Butyrolactone_C4	206.407	46.8401	72.6035	1488.28	2566.41	2310.13
_07_Azelaic acid	_07_Azelaic acid_C0	10677.8	23382.5	13334.1	27983.8	24072	14199.6
_07_Azelaic acid	_07_Azelaic acid_C1	0	0	0	0	0	0
_07_Azelaic acid	_07_Azelaic acid_C2	23.7935	0	0	0	0	0
_07_Azelaic acid	_07_Azelaic acid_C3	0	0	0	0	62.8453	0
_07_Azelaic acid	_07_Azelaic acid_C4	0	0	0	0	0	0
_07_Azelaic acid	_07_Azelaic acid_C5	0	0	0	0	0	0
_07_Azelaic acid	_07_Azelaic acid_C6	0	0	0	0	0	0
_07_Azelaic acid	_07_Azelaic acid_C7	0	0	0	0	0	0
_07_Azelaic acid	_07_Azelaic acid_C8	0	0	0	0	0	0
_07_Azelaic acid	_07_Azelaic acid_C9	0	0	0	0	0	0
_07_Butyric acid	_07_Butyric acid_C0	252468	227041	371008	237292	373265	239145
_07_Butyric acid	_07_Butyric acid_C1	936.523	466.621	1208.97	493.529	781.894	315.06
_07_Butyric acid	_07_Butyric acid_C2	0	0	0	0	0	0
_07_Butyric acid	_07_Butyric acid_C3	0	0	0	0	0	0
_07_Butyric acid	_07_Butyric acid_C4	50.8255	47.4565	0	201.966	103.614	0
_07_Deoxycholic acid glycine conjugate	_07_Deoxycholic acid glycine conjugate_C0	283462	209437	503268	363415	360360	340992
_07_Deoxycholic acid glycine conjugate	_07_Deoxycholic acid glycine conjugate_C1	0	0	5261.2	0	0	0
_07_Deoxycholic acid glycine conjugate	_07_Deoxycholic acid glycine conjugate_C2	1583.35	0	0	0	0	0
_07_Deoxycholic acid glycine conjugate	_07_Deoxycholic acid glycine conjugate_C3	0	0	0	0	0	0
_07_Deoxycholic acid glycine conjugate	_07_Deoxycholic acid glycine conjugate_C4	0	0	0	0	0	0
_07_Deoxycholic acid glycine conjugate	_07_Deoxycholic acid glycine conjugate_C5	1813.09	0	2723.89	1572.78	167.048	0
_07_Deoxycholic acid glycine conjugate	_07_Deoxycholic acid glycine conjugate_C6	0	0	0	0	0	0
_07_Deoxycholic acid glycine conjugate	_07_Deoxycholic acid glycine conjugate_C7	0	0	0	0	0	0
_07_Deoxycholic acid glycine conjugate	_07_Deoxycholic acid glycine conjugate_C8	0	0	0	0	0	0
_07_Deoxycholic acid glycine conjugate	_07_Deoxycholic acid glycine conjugate_C9	0	0	0	0	0	0
_07_Deoxycholic acid glycine conjugate	_07_Deoxycholic acid glycine conjugate_C10	1.61805	0	0	0	1.97611	1.6472
_07_Deoxycholic acid glycine conjugate	_07_Deoxycholic acid glycine conjugate_C11	699.628	0	0	164.536	851.93	709.961
_07_Deoxycholic acid glycine conjugate	_07_Deoxycholic acid glycine conjugate_C12	0	0	0	1593.6	0	0
_07_Deoxycholic acid glycine conjugate	_07_Deoxycholic acid glycine conjugate_C13	0	0	0	0	0	0
_07_Deoxycholic acid glycine conjugate	_07_Deoxycholic acid glycine conjugate_C14	0	0	0	0	0	0
_07_Deoxycholic acid glycine conjugate	_07_Deoxycholic acid glycine conjugate_C15	0	0	0	0	0	0
_07_Deoxycholic acid glycine conjugate	_07_Deoxycholic acid glycine conjugate_C16	0	0	0	0	0	0
_07_Deoxycholic acid glycine conjugate	_07_Deoxycholic acid glycine conjugate_C17	0	0	0	0	0	0
_07_Deoxycholic acid glycine conjugate	_07_Deoxycholic acid glycine conjugate_C18	0	0	0.114366	0	0	0
_07_Deoxycholic acid glycine conjugate	_07_Deoxycholic acid glycine conjugate_C19	0	0	455.605	0	0	0
_07_Deoxycholic acid glycine conjugate	_07_Deoxycholic acid glycine conjugate_C20	0	0	0	0	0	0
_07_Deoxycholic acid glycine conjugate	_07_Deoxycholic acid glycine conjugate_C21	0	0	0	0	0	0
_07_Deoxycholic acid glycine conjugate	_07_Deoxycholic acid glycine conjugate_C22	0	0	0	0	0	0
_07_Deoxycholic acid glycine conjugate	_07_Deoxycholic acid glycine conjugate_C23	0	0	0	0	0	0
_07_Deoxycholic acid glycine conjugate	_07_Deoxycholic acid glycine conjugate_C24	0	0	0	0	0	0
_07_Deoxycholic acid glycine conjugate	_07_Deoxycholic acid glycine conjugate_C25	0	0	0	0	0	0
_07_Deoxycholic acid glycine conjugate	_07_Deoxycholic acid glycine conjugate_C26	0	0	0	0	0	0
_07_Glyceric acid	_07_Glyceric acid_C0	9314.19	13765.7	16104.4	27244.2	34419.8	22835.9
_07_Glyceric acid	_07_Glyceric acid_C1	0	0	0	0	0	0
_07_Glyceric acid	_07_Glyceric acid_C2	36.1721	47.1412	70.3825	57.9729	80.223	86.3845
_07_Glyceric acid	_07_Glyceric acid_C3	60.9315	0	0	47.6263	0	0
_07_N-Acetylglutamic acid	_07_N-Acetylglutamic acid_C0	93297	62961.1	27352.3	211638	322538	229073
_07_N-Acetylglutamic acid	_07_N-Acetylglutamic acid_C1	0	0	0	0	0	0
_07_N-Acetylglutamic acid	_07_N-Acetylglutamic acid_C2	14.3997	15.4677	86.8264	10.3596	0	0
_07_N-Acetylglutamic acid	_07_N-Acetylglutamic acid_C3	39.3652	0	0	550.096	1104.11	1316.67
_07_N-Acetylglutamic acid	_07_N-Acetylglutamic acid_C4	0	0	0	632.062	0	0
_07_N-Acetylglutamic acid	_07_N-Acetylglutamic acid_C5	0	22.0897	34.3297	162.216	85.7322	34.8294
_07_N-Acetylglutamic acid	_07_N-Acetylglutamic acid_C6	0	0	57.8252	0	0	0
_07_N-Acetylglutamic acid	_07_N-Acetylglutamic acid_C7	0	0	0	0	0	0
_07_Pyroglutamic acid	_07_Pyroglutamic acid_C0	712102	682572	552585	2.34151e+06	4.27064e+06	2.6459e+06
_07_Pyroglutamic acid	_07_Pyroglutamic acid_C1	0	0	0	0	0	0
_07_Pyroglutamic acid	_07_Pyroglutamic acid_C2	0	0	0	0	0	0
_07_Pyroglutamic acid	_07_Pyroglutamic acid_C3	94.3606	53.1931	39.7406	75.2807	387.198	44.4221
_07_Pyroglutamic acid	_07_Pyroglutamic acid_C4	131.25	0	39.273	0	54.1046	81.1665
_07_Pyroglutamic acid	_07_Pyroglutamic acid_C5	162.165	151.784	252.835	231.261	195.136	178.696
_08_Deoxyguanosine	_08_Deoxyguanosine_C0	44992.3	28643.1	5693.16	1.26283e+06	3.43841e+06	3.35076e+06
_08_Deoxyguanosine	_08_Deoxyguanosine_C1	0	0	36.2943	3818.54	0	10556.3
_08_Deoxyguanosine	_08_Deoxyguanosine_C2	0	0	105.821	0	1816.29	535.746
_08_Deoxyguanosine	_08_Deoxyguanosine_C3	0	0	104.473	573.184	1335.86	1221.16
_08_Deoxyguanosine	_08_Deoxyguanosine_C4	731.229	558.13	0	23310	67632.3	67335.2
_08_Deoxyguanosine	_08_Deoxyguanosine_C5	18449.9	12205.6	2521.14	511006	1.39057e+06	1.40894e+06
_08_Deoxyguanosine	_08_Deoxyguanosine_C6	0	0	0	893.99	1124.2	868.222
_08_Deoxyguanosine	_08_Deoxyguanosine_C7	96.9841	130.338	134.014	0	0	0
_08_Deoxyguanosine	_08_Deoxyguanosine_C8	0	0	0	0	0	0
_08_Deoxyguanosine	_08_Deoxyguanosine_C9	0	75.7252	0	0	321.464	0
_08_Deoxyguanosine	_08_Deoxyguanosine_C10	486.6	774.98	1118	934.29	836.97	803.86
_08_Linoleic acid	_08_Linoleic acid_C0	1.08709e+06	844957	1.47489e+06	4.59708e+06	3.00284e+06	7.67214e+06
_08_Linoleic acid	_08_Linoleic acid_C1	28001.7	0	3202.14	9152.34	0	0
_08_Linoleic acid	_08_Linoleic acid_C2	1937.81	50.5128	0	0	0	0
_08_Linoleic acid	_08_Linoleic acid_C3	66.9729	4707.68	22422.3	664.856	869.738	3318.76
_08_Linoleic acid	_08_Linoleic acid_C4	5948	5983.24	17152.6	14141.9	5188.48	6687.89
_08_Linoleic acid	_08_Linoleic acid_C5	0	0	0	0	0	0
_08_Linoleic acid	_08_Linoleic acid_C6	0	0	0	0	0	0
_08_Linoleic acid	_08_Linoleic acid_C7	0	0	0	0	0.172737	0
_08_Linoleic acid	_08_Linoleic acid_C8	2409.47	794.824	3042.94	2117.82	3547.84	4222.44
_08_Linoleic acid	_08_Linoleic acid_C9	0	0	0	0	0	0
_08_Linoleic acid	_08_Linoleic acid_C10	0	0	0	0	0	0
_08_Linoleic acid	_08_Linoleic acid_C11	0	0	0	0	0	0
_08_Linoleic acid	_08_Linoleic acid_C12	0	0	0	0	0	0
_08_Linoleic acid	_08_Linoleic acid_C13	0	0	0	0	0	0
_08_Linoleic acid	_08_Linoleic acid_C14	0	0	0	0	0	0
_08_Linoleic acid	_08_Linoleic acid_C15	0	0	0	0	0	0
_08_Linoleic acid	_08_Linoleic acid_C16	0	0	0	0	0	0
_08_Linoleic acid	_08_Linoleic acid_C17	0	0	0	0	0	0
_08_Linoleic acid	_08_Linoleic acid_C18	0	0	0	0	0	0
_08_Pyridoxine	_08_Pyridoxine_C0	5879	4009	2452.14	12989.7	27866.9	17716.4
_08_Pyridoxine	_08_Pyridoxine_C1	0	0	11.0975	0	0	0
_08_Pyridoxine	_08_Pyridoxine_C2	42.7934	84.6251	32.0431	17.0258	12.1012	89.1379
_08_Pyridoxine	_08_Pyridoxine_C3	186.163	262.155	209.251	150.047	270.253	218.84
_08_Pyridoxine	_08_Pyridoxine_C4	0	0	0	18.4273	0	0
_08_Pyridoxine	_08_Pyridoxine_C5	177.696	100.527	184.92	127.024	137.806	96.5117
_08_Pyridoxine	_08_Pyridoxine_C6	3.0473	0	9.72918	10.7889	8.0847	0
_08_Pyridoxine	_08_Pyridoxine_C7	0	0	0	0	0	0
_08_Pyridoxine	_08_Pyridoxine_C8	0	0	0	0	0	0
_08_Stearic acid	_08_Stearic acid_C0	3.10177e+07	2.58327e+07	5.04623e+07	3.94498e+07	2.0665e+07	4.69487e+07
_08_Stearic acid	_08_Stearic acid_C1	0	41449.7	0	15322.3	0	266238
_08_Stearic acid	_08_Stearic acid_C2	0	0	0	0	0	0
_08_Stearic acid	_08_Stearic acid_C3	572.137	0	0	0	0	0
_08_Stearic acid	_08_Stearic acid_C4	0	0	0	0	0	0
_08_Stearic acid	_08_Stearic acid_C5	0	0	0	0	0	0
_08_Stearic acid	_08_Stearic acid_C6	0	0	0	0	0	0
_08_Stearic acid	_08_Stearic acid_C7	0	0	0	0	0	0
_08_Stearic acid	_08_Stearic acid_C8	0	0	0	0	0	0
_08_Stearic acid	_08_Stearic acid_C9	0	0	0	0	0	0
_08_Stearic acid	_08_Stearic acid_C10	0	0	0	0	0	0
_08_Stearic acid	_08_Stearic acid_C11	0	0	0	0	0	0
_08_Stearic acid	_08_Stearic acid_C12	0	0	0	0	0	0
_08_Stearic acid	_08_Stearic acid_C13	0	0	0	0	0	0
_08_Stearic acid	_08_Stearic acid_C14	0	0	0	0	0	0
_08_Stearic acid	_08_Stearic acid_C15	0	0	0	0	0	0
_08_Stearic acid	_08_Stearic acid_C16	0	0	0	0	0	0
_08_Stearic acid	_08_Stearic acid_C17	0	0	0	0	0	0
_08_Stearic acid	_08_Stearic acid_C18	0	0	0	0	0	0
_09_Adipic acid	_09_Adipic acid_C0	14305.7	23821.9	42961.5	68952.9	70809.5	72773.4
_09_Adipic acid	_09_Adipic acid_C1	76.8493	0	182.647	0	0	0
_09_Adipic acid	_09_Adipic acid_C2	260.245	163.293	84.0957	275.448	204.772	138.455
_09_Adipic acid	_09_Adipic acid_C3	0	0	0	0	0	0
_09_Adipic acid	_09_Adipic acid_C4	24.963	43.2157	0	77.4402	66.0552	0
_09_Adipic acid	_09_Adipic acid_C5	199.714	175.188	145.894	229.053	392.535	259.941
_09_Adipic acid	_09_Adipic acid_C6	0	0	0	0	0	0
_09_Malonic acid	_09_Malonic acid_C0	128622	129769	70831.6	113492	161044	70753.4
_09_Malonic acid	_09_Malonic acid_C1	0	208.978	45.5211	0	408.155	0
_09_Malonic acid	_09_Malonic acid_C2	0	0	0	0	0	0
_09_Malonic acid	_09_Malonic acid_C3	0	0	0	0	0	39.6933
_09_Oleic acid	_09_Oleic acid_C0	5.1754e+06	4.6297e+06	6.72743e+06	1.687e+07	1.01206e+07	2.45633e+07
_09_Oleic acid	_09_Oleic acid_C1	0	0	23974.2	65995.7	104946	0
_09_Oleic acid	_09_Oleic acid_C2	0	0	18723.4	1631.11	0	0
_09_Oleic acid	_09_Oleic acid_C3	32271.5	64195	95152.8	30141.1	8060.28	32900.4
_09_Oleic acid	_09_Oleic acid_C4	2033.76	2310.9	2507.03	2555	133.612	10994.4
_09_Oleic acid	_09_Oleic acid_C5	0	0	0	0	0	0
_09_Oleic acid	_09_Oleic acid_C6	0	0	0	0	0	0
_09_Oleic acid	_09_Oleic acid_C7	0	0	0	0	0	0
_09_Oleic acid	_09_Oleic acid_C8	0	0	0	0	0	0
_09_Oleic acid	_09_Oleic acid_C9	0	0	0	0	0	0
_09_Oleic acid	_09_Oleic acid_C10	0	0.397061	0	0	0	0
_09_Oleic acid	_09_Oleic acid_C11	0	1581.85	0	0	0	0
_09_Oleic acid	_09_Oleic acid_C12	0	0	0	0	0	0
_09_Oleic acid	_09_Oleic acid_C13	0	0	0	0	0	0
_09_Oleic acid	_09_Oleic acid_C14	0	0	0	0	0	0
_09_Oleic acid	_09_Oleic acid_C15	0	0	0	0	0	0
_09_Oleic acid	_09_Oleic acid_C16	0	0	0	0	0	0
_09_Oleic acid	_09_Oleic acid_C17	0	0	0	0	0	0
_09_Oleic acid	_09_Oleic acid_C18	0	0	0	0	0	0
_09_Pelargonic acid	_09_Pelargonic acid_C0	2.60943e+06	2.50873e+06	5.28709e+06	3.04199e+06	1.1626e+07	4.14173e+06
_09_Pelargonic acid	_09_Pelargonic acid_C1	0	0	0	0	0	0
_09_Pelargonic acid	_09_Pelargonic acid_C2	0	0	0	0	0	0
_09_Pelargonic acid	_09_Pelargonic acid_C3	0	0	0	0	0	0
_09_Pelargonic acid	_09_Pelargonic acid_C4	0	0	0	0	0	0
_09_Pelargonic acid	_09_Pelargonic acid_C5	0	0	0	0	0	0
_09_Pelargonic acid	_09_Pelargonic acid_C6	0	0	0	0	0	0
_09_Pelargonic acid	_09_Pelargonic acid_C7	0	0	0	0	0	0
_09_Pelargonic acid	_09_Pelargonic acid_C8	0	0	0	0	0	0
_09_Pelargonic acid	_09_Pelargonic acid_C9	0	0	0	0	0	0
_09_Pentadecanoic acid	_09_Pentadecanoic acid_C0	1.22906e+06	1.13921e+06	2.52742e+06	2.09708e+06	1.19966e+06	1.91369e+06
_09_Pentadecanoic acid	_09_Pentadecanoic acid_C1	0	0	84.1706	0	0	0
_09_Pentadecanoic acid	_09_Pentadecanoic acid_C2	1928.83	2920.67	0	0	729.419	1289.32
_09_Pentadecanoic acid	_09_Pentadecanoic acid_C3	0	0	2500.63	0	0	2619.75
_09_Pentadecanoic acid	_09_Pentadecanoic acid_C4	0	0	0	468.009	0	0
_09_Pentadecanoic acid	_09_Pentadecanoic acid_C5	0	0	0	0	0	0
_09_Pentadecanoic acid	_09_Pentadecanoic acid_C6	0	0	0	0	964.858	0
_09_Pentadecanoic acid	_09_Pentadecanoic acid_C7	0	0	0	0	0	0
_09_Pentadecanoic acid	_09_Pentadecanoic acid_C8	0	0	0	0	0	0
_09_Pentadecanoic acid	_09_Pentadecanoic acid_C9	0	0	0	0	0	0
_09_Pentadecanoic acid	_09_Pentadecanoic acid_C10	0	0	0	0	0	0
_09_Pentadecanoic acid	_09_Pentadecanoic acid_C11	0	0	0	0	0	0
_09_Pentadecanoic acid	_09_Pentadecanoic acid_C12	0	0	0	0	0	0
_09_Pentadecanoic acid	_09_Pentadecanoic acid_C13	0.0106396	0.00408576	0.0227332	0.0230819	0.00874199	0.0167467
_09_Pentadecanoic acid	_09_Pentadecanoic acid_C14	8319.3	3194.72	17775.4	18048.1	6835.51	13094.6
_09_Pentadecanoic acid	_09_Pentadecanoic acid_C15	0	0	0	0	0	0
_09_Succinic anhydride	_09_Succinic anhydride_C0	103006	92506.6	166331	129416	158422	104170
_09_Succinic anhydride	_09_Succinic anhydride_C1	0	0	76.5695	0	375.126	0
_09_Succinic anhydride	_09_Succinic anhydride_C2	29.6177	0.415052	0	0	0	0
_09_Succinic anhydride	_09_Succinic anhydride_C3	6.2505	0	0	0	0	0
_09_Succinic anhydride	_09_Succinic anhydride_C4	225.978	264.969	565.438	255.358	1080.95	230.389
_09_Threonic acid	_09_Threonic acid_C0	4418.05	6176.84	5214.41	17873.2	32424.9	21248.1
_09_Threonic acid	_09_Threonic acid_C1	0	0	0	0	0	0
_09_Threonic acid	_09_Threonic acid_C2	798.956	335.1	278.972	367.026	691.796	974.068
_09_Threonic acid	_09_Threonic acid_C3	128.968	129.001	117.704	122.166	88.442	69.7925
_09_Threonic acid	_09_Threonic acid_C4	0	0	0	0	0	0
_10_Itaconic acid	_10_Itaconic acid_C0	6243.53	8551.13	4868.79	21320.2	40496.4	17729
_10_Itaconic acid	_10_Itaconic acid_C1	123.371	6.39227	129.406	79.2253	0	166.886
_10_Itaconic acid	_10_Itaconic acid_C2	38.9468	0	0	21.4449	26.3077	0
_10_Itaconic acid	_10_Itaconic acid_C3	238979	271611	23325.6	1.21175e+06	3.03367e+06	2.0028e+06
_10_Itaconic acid	_10_Itaconic acid_C4	0	0	0	0	0	0
_10_Itaconic acid	_10_Itaconic acid_C5	194.369	0	523.309	26.8768	69.1146	136.05
_10_N-Acetyltyrosine	_10_N-Acetyltyrosine_C0	24527.1	19546.4	13732.9	94981.3	180370	128290
_10_N-Acetyltyrosine	_10_N-Acetyltyrosine_C1	0	0	0	340.685	71.8214	929.207
_10_N-Acetyltyrosine	_10_N-Acetyltyrosine_C2	1249.85	1180.08	1526.32	793.482	35.5198	312.111
_10_N-Acetyltyrosine	_10_N-Acetyltyrosine_C3	17466.6	10559.4	8114.86	88976.2	173921	123228
_10_N-Acetyltyrosine	_10_N-Acetyltyrosine_C4	171.036	22.6362	220.63	429.075	2285.09	852.721
_10_N-Acetyltyrosine	_10_N-Acetyltyrosine_C5	940.092	926.615	1112.82	446.721	541.815	715.097
_10_N-Acetyltyrosine	_10_N-Acetyltyrosine_C6	25.4993	20.2268	164.105	140.66	319.173	154.692
_10_N-Acetyltyrosine	_10_N-Acetyltyrosine_C7	0	0	0	0	0	0
_10_N-Acetyltyrosine	_10_N-Acetyltyrosine_C8	277.905	403.128	223.935	523.963	969.347	599.652
_10_N-Acetyltyrosine	_10_N-Acetyltyrosine_C9	35.9642	42.6934	0	73.6062	0	0
_10_N-Acetyltyrosine	_10_N-Acetyltyrosine_C10	26.7169	25.4484	0	0	0	0
_10_N-Acetyltyrosine	_10_N-Acetyltyrosine_C11	0	0	0	0	0	91.2093
_10_alpha-Linolenic acid	_10_alpha-Linolenic acid_C0	91805.3	83306.6	115641	313371	221323	415046
_10_alpha-Linolenic acid	_10_alpha-Linolenic acid_C1	0	7824.36	83.6301	0	0	657.432
_10_alpha-Linolenic acid	_10_alpha-Linolenic acid_C2	0	0	0	0	0	0
_10_alpha-Linolenic acid	_10_alpha-Linolenic acid_C3	29.958	0	302.891	0	298.953	0
_10_alpha-Linolenic acid	_10_alpha-Linolenic acid_C4	0	0	0	5618.39	2408.01	8485.26
_10_alpha-Linolenic acid	_10_alpha-Linolenic acid_C5	2.39007	3.80295	6.16698	0	0	0
_10_alpha-Linolenic acid	_10_alpha-Linolenic acid_C6	2387.71	3462.21	8307.38	6445.92	1562.73	7485.95
_10_alpha-Linolenic acid	_10_alpha-Linolenic acid_C7	0	0	0	0	0	0
_10_alpha-Linolenic acid	_10_alpha-Linolenic acid_C8	93163.6	78589	172157	106126	61722.2	126173
_10_alpha-Linolenic acid	_10_alpha-Linolenic acid_C9	7033.34	9405.22	18122.8	5727.63	3778.4	2418.72
_10_alpha-Linolenic acid	_10_alpha-Linolenic acid_C10	0	0	0	0	0	0
_10_alpha-Linolenic acid	_10_alpha-Linolenic acid_C11	0	1357.59	0	0	0	0
_10_alpha-Linolenic acid	_10_alpha-Linolenic acid_C12	0	0	0	0	0	0
_10_alpha-Linolenic acid	_10_alpha-Linolenic acid_C13	0	0	0	0	0	0
_10_alpha-Linolenic acid	_10_alpha-Linolenic acid_C14	0	0	0	0	0	0
_10_alpha-Linolenic acid	_10_alpha-Linolenic acid_C15	0	0	0	0	0	0
_10_alpha-Linolenic acid	_10_alpha-Linolenic acid_C16	0	0	0	0	0	0
_10_alpha-Linolenic acid	_10_alpha-Linolenic acid_C17	0	0	0	0	0	0
_10_alpha-Linolenic acid	_10_alpha-Linolenic acid_C18	0	0	0	0	0	0
_11_Glycolic acid	_11_Glycolic acid_C0	23646.7	50660.5	24053.9	60569.6	64648.8	46731.2
_11_Glycolic acid	_11_Glycolic acid_C1	0	0	0	0	0	0
_11_Glycolic acid	_11_Glycolic acid_C2	0	0	0	224.555	657.858	122.27
_11_Propionic acid	_11_Propionic acid_C0	82094.2	73776	142390	76375	129303	84148.9
_11_Propionic acid	_11_Propionic acid_C1	62.9252	0	0	0	239.873	0
_11_Propionic acid	_11_Propionic acid_C2	0	0	0	0	0	0
_11_Propionic acid	_11_Propionic acid_C3	0	0	0	0	0	0
_11_Pyrocatechol	_11_Pyrocatechol_C0	171528	196509	208235	188649	7581.72	191819
_11_Pyrocatechol	_11_Pyrocatechol_C1	0	0	0	552.759	0	382.571
_11_Pyrocatechol	_11_Pyrocatechol_C2	0	0	0	0	0	0
_11_Pyrocatechol	_11_Pyrocatechol_C3	324.021	1318.21	322.843	84.5573	713.964	109.286
_11_Pyrocatechol	_11_Pyrocatechol_C4	288.294	74.0852	842.03	312.247	1066.97	143.142
_11_Pyrocatechol	_11_Pyrocatechol_C5	565.608	519.745	51.545	217.103	729.282	176.096
_11_Pyrocatechol	_11_Pyrocatechol_C6	1288.4	1462.59	2115.38	1117.58	2998.57	740.109
_11_Ribothymidine	_11_Ribothymidine_C0	1034.5	524.788	348.186	159366	452311	466493
_11_Ribothymidine	_11_Ribothymidine_C1	0	0	0	365.714	921.274	3108.75
_11_Ribothymidine	_11_Ribothymidine_C2	0	0	0	0	0	0
_11_Ribothymidine	_11_Ribothymidine_C3	0	0	0	75.2898	59.8802	90.3307
_11_Ribothymidine	_11_Ribothymidine_C4	327.203	294.802	83.5409	955.812	2314.59	1606.02
_11_Ribothymidine	_11_Ribothymidine_C5	2222.7	1396.56	1336.04	4566.1	16265.1	11061
_11_Ribothymidine	_11_Ribothymidine_C6	0	0	14.1512	0	0	0
_11_Ribothymidine	_11_Ribothymidine_C7	0	0	0	110.738	0	0
_11_Ribothymidine	_11_Ribothymidine_C8	0	139.958	0	0	0	109.477
_11_Ribothymidine	_11_Ribothymidine_C9	0	0	0	0	0	0
_11_Ribothymidine	_11_Ribothymidine_C10	0	0	92.91	61.4599	119.78	104.457
_11_Stachyose	_11_Stachyose_C0	10578	6695.71	2468.97	9222.02	15178.6	7789.56
_11_Stachyose	_11_Stachyose_C1	0	0	154.727	130.761	0	0
_11_Stachyose	_11_Stachyose_C2	0	30.1213	47.6074	142.158	129.021	240.048
_11_Stachyose	_11_Stachyose_C3	215.683	0	44.5274	106.053	0	110.662
_11_Stachyose	_11_Stachyose_C4	194.087	310.956	0	152.741	407.023	198.844
_11_Stachyose	_11_Stachyose_C5	110.834	220.491	0	125.138	62.5016	0
_11_Stachyose	_11_Stachyose_C6	270.23	167.449	128.093	0	89.2238	167.798
_11_Stachyose	_11_Stachyose_C7	0	0	0	0	0	0
_11_Stachyose	_11_Stachyose_C8	200.094	0	0	0	139.782	173.746
_11_Stachyose	_11_Stachyose_C9	0	0	118.122	127.34	0	102.035
_11_Stachyose	_11_Stachyose_C10	0	155.943	0	318.896	358.853	0
_11_Stachyose	_11_Stachyose_C11	0	246.203	0	101.606	0	0
_11_Stachyose	_11_Stachyose_C12	0.156885	61.3712	0	129.585	0	0
_11_Stachyose	_11_Stachyose_C13	173.441	0	0	181.168	0	0
_11_Stachyose	_11_Stachyose_C14	0	0	0	0	54.9719	0
_11_Stachyose	_11_Stachyose_C15	0	0	135.088	0	143.929	0.0137957
_11_Stachyose	_11_Stachyose_C16	70.972	154.15	89.1168	76.1405	43.6647	37.7217
_11_Stachyose	_11_Stachyose_C17	0	120.305	0	0	0	0
_11_Stachyose	_11_Stachyose_C18	0	0	131.298	0	0	168.972
_11_Stachyose	_11_Stachyose_C19	0	132.939	0	0	0.00334189	0
_11_Stachyose	_11_Stachyose_C20	0	0	130.465	0.00346403	128.522	136.944
_11_Stachyose	_11_Stachyose_C21	57.7756	136.509	0	153.488	0	0
_11_Stachyose	_11_Stachyose_C22	97.2295	0	0	0	0	0
_11_Stachyose	_11_Stachyose_C23	0	0	0	0	0	0
_11_Stachyose	_11_Stachyose_C24	0	0	58.26	184.01	128.94	0
_11_Urocanic acid	_11_Urocanic acid_C0	6836.03	15521.7	21061.7	18132.7	42716.6	17832.5
_11_Urocanic acid	_11_Urocanic acid_C1	155.882	7.29417	100.057	112.467	0	4.55793
_11_Urocanic acid	_11_Urocanic acid_C2	0	0	0	0	0	0
_11_Urocanic acid	_11_Urocanic acid_C3	138.915	127.544	92.4201	221.039	159.117	158.566
_11_Urocanic acid	_11_Urocanic acid_C4	0	0	0	0	0	0
_11_Urocanic acid	_11_Urocanic acid_C5	38.2678	0	0	0	0	0
_11_Urocanic acid	_11_Urocanic acid_C6	0	0	0	0	0	0
_11_Vanillin	_11_Vanillin_C0	21591.5	12391.9	43134.9	10210	67469.2	26964.9
_11_Vanillin	_11_Vanillin_C1	0	0	0	0	0	0
_11_Vanillin	_11_Vanillin_C2	0	0	0	0	0	0
_11_Vanillin	_11_Vanillin_C3	817.507	881.359	1007.38	761.209	670.369	690.211
_11_Vanillin	_11_Vanillin_C4	53.379	0.342526	20.1318	49.7909	14.1886	34.6798
_11_Vanillin	_11_Vanillin_C5	190.991	258.329	300.66	99.0252	204.793	177.668
_11_Vanillin	_11_Vanillin_C6	0	0	0	0	0	0
_11_Vanillin	_11_Vanillin_C7	0	0	0	541.662	1347.55	1012.13
_11_Vanillin	_11_Vanillin_C8	3279.27	1752.42	4530.19	2133.45	11977	2362.72
_11_Xylitol	_11_Xylitol_C0	2905.28	2149.21	2524.18	2931.88	2202.59	1912.72
_11_Xylitol	_11_Xylitol_C1	0	0	0	0	0	0
_11_Xylitol	_11_Xylitol_C2	137.35	189.656	249.448	150.897	270.11	419.906
_11_Xylitol	_11_Xylitol_C3	0	0	0	0	0	0
_11_Xylitol	_11_Xylitol_C4	0	0	0	0	0	0
_11_Xylitol	_11_Xylitol_C5	1086.11	531.02	672.42	2807.93	5167.96	3784.98
_12_2-Octenoic acid	_12_2-Octenoic acid_C0	141098	118479	269062	166649	578757	191201
_12_2-Octenoic acid	_12_2-Octenoic acid_C1	198.042	0	0	211.932	598.034	0
_12_2-Octenoic acid	_12_2-Octenoic acid_C2	204.642	366.636	2553.63	403.23	888.881	487.895
_12_2-Octenoic acid	_12_2-Octenoic acid_C3	28.4307	21.6004	0	25.5757	0	0.41558
_12_2-Octenoic acid	_12_2-Octenoic acid_C4	0	143.772	0	0	92.5767	0
_12_2-Octenoic acid	_12_2-Octenoic acid_C5	0	0	0	0	0	0
_12_2-Octenoic acid	_12_2-Octenoic acid_C6	36.1424	400.392	354.227	29.9535	659.891	128.445
_12_2-Octenoic acid	_12_2-Octenoic acid_C7	0	0	0	0	0	0
_12_2-Octenoic acid	_12_2-Octenoic acid_C8	0	0	0	0	0	0
_12_7-Methylguanine	_12_7-Methylguanine_C0	7570.95	2587.62	1206.22	47555.3	104146	100680
_12_7-Methylguanine	_12_7-Methylguanine_C1	0	0	0	0	0	0
_12_7-Methylguanine	_12_7-Methylguanine_C2	0	37.2737	53.2206	0	0	0
_12_7-Methylguanine	_12_7-Methylguanine_C3	0	0	0	0	0	47.8415
_12_7-Methylguanine	_12_7-Methylguanine_C4	48.2535	55.4289	55.2242	59.3673	151.168	0
_12_7-Methylguanine	_12_7-Methylguanine_C5	0	0	0	0	0	0
_12_7-Methylguanine	_12_7-Methylguanine_C6	0	0	0	0	0	0
_12_Adenosine	_12_Adenosine_C0	17767.4	10972.4	6230.57	168664	391011	298000
_12_Adenosine	_12_Adenosine_C1	0	0	0	495.635	85.0779	0
_12_Adenosine	_12_Adenosine_C2	32.4641	52.2402	0	0	0	0
_12_Adenosine	_12_Adenosine_C3	0	0	0	0	0	0
_12_Adenosine	_12_Adenosine_C4	0	0	0	0	0	0
_12_Adenosine	_12_Adenosine_C5	0	0	0	185.599	253.447	0
_12_Adenosine	_12_Adenosine_C6	0.00330444	0.00298082	0.00681926	0	0	0.013024
_12_Adenosine	_12_Adenosine_C7	145.059	131.698	296.266	253.991	490.094	569.753
_12_Adenosine	_12_Adenosine_C8	0	0	0	0	0	0
_12_Adenosine	_12_Adenosine_C9	0	0	0	0	0	0
_12_Adenosine	_12_Adenosine_C10	980.86	1089.59	1062.27	1343.27	1529.54	1162.89
_12_Hypoxanthine	_12_Hypoxanthine_C0	13102.2	8167.9	11802.4	24669.1	43364.7	35825.2
_12_Hypoxanthine	_12_Hypoxanthine_C1	0	5.72098	0	0	8.35905	0
_12_Hypoxanthine	_12_Hypoxanthine_C2	0	0	0	0	0	0
_12_Hypoxanthine	_12_Hypoxanthine_C3	0	0	0	12.3514	34.3396	0
_12_Hypoxanthine	_12_Hypoxanthine_C4	0	0	0	0	0	0
_12_Hypoxanthine	_12_Hypoxanthine_C5	0	0	0	0	0	0
_13_Benzoic acid	_13_Benzoic acid_C0	10789.3	52023.8	44269.2	177959	209226	37128.4
_13_Benzoic acid	_13_Benzoic acid_C1	0	0	0	0	0	0
_13_Benzoic acid	_13_Benzoic acid_C2	0	0	0	0	0	0
_13_Benzoic acid	_13_Benzoic acid_C3	259.22	193.755	208.065	158.312	103.674	77.8658
_13_Benzoic acid	_13_Benzoic acid_C4	0	0	0.343983	0	8.57195	50.5384
_13_Benzoic acid	_13_Benzoic acid_C5	0	0	0	0	0	0
_13_Benzoic acid	_13_Benzoic acid_C6	0	0	0	0	0	0
_13_Benzoic acid	_13_Benzoic acid_C7	0	0	0	0	0	0
_13_Glutaconic acid	_13_Glutaconic acid_C0	21255.4	84995.2	38147.8	157882	169993	164124
_13_Glutaconic acid	_13_Glutaconic acid_C1	0	296.207	131.496	0	515.197	0
_13_Glutaconic acid	_13_Glutaconic acid_C2	25.9365	0	0	0	0	0
_13_Glutaconic acid	_13_Glutaconic acid_C3	0	25.033	25.2194	15.0707	20.9005	53.6085
_13_Glutaconic acid	_13_Glutaconic acid_C4	0	0	0	0	0	0
_13_Glutaconic acid	_13_Glutaconic acid_C5	161.77	255.337	103.727	208.768	216.318	479.514
_13_Isobutyrylglycine	_13_Isobutyrylglycine_C0	4136.47	3591.23	4400.79	25580.2	31637.6	13844.8
_13_Isobutyrylglycine	_13_Isobutyrylglycine_C1	100.132	101.682	0	0	0	1.70995
_13_Isobutyrylglycine	_13_Isobutyrylglycine_C2	46.3438	89.0948	44.4276	1.7025	0	53.5838
_13_Isobutyrylglycine	_13_Isobutyrylglycine_C3	0	32.5278	0	0	0	0
_13_Isobutyrylglycine	_13_Isobutyrylglycine_C4	0	0	0	44.0004	94.5158	62.4826
_13_Isobutyrylglycine	_13_Isobutyrylglycine_C5	0	36.2724	64.7956	0	49.0884	0
_13_Isobutyrylglycine	_13_Isobutyrylglycine_C6	0	0	0	0	0	48.3928
_13_Levulinic acid	_13_Levulinic acid_C0	131067	143482	187249	183559	232474	172084
_13_Levulinic acid	_13_Levulinic acid_C1	0	1273.8	661.452	0	1667.64	0
_13_Levulinic acid	_13_Levulinic acid_C2	157.158	150.136	79.5832	0	0	182.163
_13_Levulinic acid	_13_Levulinic acid_C3	58.151	26.497	41.4729	75.1746	60.1947	33.6531
_13_Levulinic acid	_13_Levulinic acid_C4	0	0	0	0	0	0
_13_Levulinic acid	_13_Levulinic acid_C5	232.633	223.577	224.925	358.161	281.263	262.656
